# Supplementary material for: Mass spectrometry-based characterisation of the cardiac microtissue metabolome and lipidome
Source: Metabolomics. 2025 Apr 21;21(3):54. doi: 10.1007/s11306-025-02252-0 (PMC12011886; doi:10.1007/s11306-025-02252-0)
Supplement: Supplementary file 2 — Supplementary Material 2 [file 11306_2025_2252_MOESM2_ESM.xlsx]

## Sheet: Sheet1
Supplementary Information
Mass spectrometry-based characterisation of the cardiac microtissue metabolome and lipidome
Tara J. Bowen1,† ; Andrew R. Hall2; Andrew D. Southam1,3; Ossama Edbali1,3; Ralf J. M. Weber1,3; Amanda Wilson4; Amy Pointon2; Mark R. Viant1,3,*
1 School of Biosciences, University of Birmingham, Edgbaston, Birmingham B15 2TT, UK
2 Safety Sciences, Clinical Pharmacology and Safety Sciences, BioPharmaceuticals R&D, AstraZeneca, Cambridge, UK
3 Phenome Centre Birmingham, University of Birmingham, Edgbaston, Birmingham B15 2TT, UK
4 Integrated Bioanalysis, Clinical Pharmacology and Safety Sciences, BioPharmaceuticals R&D, AstraZeneca, Cambridge, UK
† Current affiliation: Medicines Discovery Catapult, Alderley Park, Cheshire, SK10 4TG, UK
*Correspondance: m.viant@bham.ac.uk

## Sheet: TableS7
Table S7 List of compounds detected in polar intracellular extracts of cardiac microtissues by HILIC UHPLC-MSn. The compound name(s) are reported, for lipids, using the LMSD abbreviated style, alongside HMDB, KEGG and PubChem identifiers, where available, and the molecular formula for each record. Also reported is whether the compound is present within the MTox list of toxicity metabolic biomarke…
Compound Name	HMDB Identifier	KEGG Identifier	Molecular Formula	In MTox list of toxcicity biomarkers?	Ionisation	Annotation Sources	Annotation Confidence	CD_assay	CD_m/z	CD_rt_min	CD_ion_form	msP_assay	msP_m/z	msP_rt_min	msP_ion_form	RT_assay	RT_m/z	RT_rt_min	RT_ion_form
1-Methylhistidine	HMDB0000001	C01152	C7H11N3O2	TRUE	Positive	CD	MSI Level 2	HILIC_POS	170.0924	6.358	[M+H]+
Deoxyuridine	HMDB0000012	C00526	C9H12N2O5	TRUE	Negative	RT	MSI Level 1									HILIC_NEG|HILIC_NEG	227.0674|287.0885	1.2|1.2	[M-H]-|[M+acetate]-
Carnosine	HMDB0000033	C00386	C9H14N4O3	FALSE	Both	CD	MSI Level 2	HILIC_POS|HILIC_NEG	227.1139|225.0993	8.917|9.139	[M+H]+|[M-H]-
Adenine	HMDB0000034	C00147	C5H5N5	TRUE	Both	CD; RT	MSI Level 1	HILIC_POS|HILIC_NEG	136.0618|134.0471	1.678|1.643	[M+H]+|[M-H]-					HILIC_NEG	134.0472	2.01	[M-H]-
Betaine	HMDB0000043	C00719	C5H11NO2	TRUE	Positive	CD; msPurity	MSI Level 2	HILIC_POS	118.0862	6.724	[M+H]+	HILIC_POS	140.0682	6.85	[M+Na]+
Adenosine monophosphate || Deoxyguanosine monophosphate	HMDB0000045 || HMDB0001044	C00020 || C00362	C10H14N5O7P	TRUE	Both	CD; msPurity; RT	MSI Level 1	HILIC_POS|HILIC_NEG	348.0703|346.0554	8.398|8.606	[M+H]+|[M-H]-	HILIC_NEG	346.0555		[M-H]-	HILIC_POS|HILIC_POS|HILIC_NEG	348.0703|370.0523|346.0555	8.37|8.37|8.16	[M+H]+|[M+Na]+|[M-H]-
Adenosine	HMDB0000050	C00212	C10H13N5O4	TRUE	Both	CD; RT	MSI Level 1	HILIC_POS|HILIC_NEG	268.1039|134.0471	2.079|2.014	[M+H]+|[M-H]-					HILIC_NEG	302.0661	2.01	[M+Cl]-
Argininosuccinic acid	HMDB0000052	C03406	C10H18N4O6	TRUE	Both	RT	MSI Level 1									HILIC_POS|HILIC_NEG	291.1299|289.1153	9.38|9.56	[M+H]+|[M-H]-
Alanine	HMDB0000056	C00099	C3H7NO2	TRUE	Negative	RT	MSI Level 1									HILIC_NEG|HILIC_NEG	88.0404|88.0404	8.09|7.38	[M-H]-|[M-H]-
Acetoacetic acid	HMDB0000060	C00164	C4H6O3	TRUE	Positive	RT	MSI Level 1									HILIC_POS	103.0389	7.32	[M+H]+
Carnitine	HMDB0000062	C00318	C7H15NO3	FALSE	Positive	CD; msPurity	MSI Level 2	HILIC_POS	162.1124	7.318	[M+H]+	HILIC_POS	162.1124	7.32	[M+H]+
Creatine	HMDB0000064	C00300	C4H9N3O2	TRUE	Both	CD; RT	MSI Level 1	HILIC_POS	132.0767	7.26	[M+H]+					HILIC_NEG	130.0621	7.4	[M-H]-
Deoxyinosine	HMDB0000071	C05512	C10H12N4O4	TRUE	Negative	CD	MSI Level 2	HILIC_NEG	251.078	2.671	[M-H]-
Aconitic acid	HMDB0000072	C00417	C6H6O6	TRUE	Negative	CD; msPurity; RT	MSI Level 1	HILIC_NEG	173.0091	7.538	[M-H]-	HILIC_NEG	173.0091	7.51	[M-H]-	HILIC_NEG|HILIC_NEG	173.0091|173.0091	7.51|7.96	[M-H]-|[M-H]-
Dihydrouracil	HMDB0000076	C00429	C4H6N2O2	TRUE	Negative	RT	MSI Level 1									HILIC_NEG	173.0567	7.11	[M+acetate]-
Dihydrothymine	HMDB0000079	C00906	C5H8N2O2	TRUE	Positive	msPurity	MSI Level 2
Glycerophosphocholine	HMDB0000086	C00670	C8H20NO6P	TRUE	Both	CD; msPurity; RT	MSI Level 1	HILIC_POS	258.1101	8.116	[M+H]+	HILIC_NEG	316.1165	8.36	[M+acetate]-	HILIC_POS|HILIC_POS|HILIC_POS|HILIC_NEG	258.1100|258.1101|280.0921|316.1165	8.3|8.96|8.29|8.36	[M+H]+|[M+H]+|[M+Na]+|[M+acetate]-
Cytidine	HMDB0000089	C00475	C9H13N3O5	TRUE	Both	CD; RT	MSI Level 1	HILIC_POS	244.0928	5.748	[M+H]+					HILIC_NEG|HILIC_NEG|HILIC_NEG	242.0783|302.0993|278.0549	5.57|5.57|5.57	[M-H]-|[M+acetate]-|[M+Cl]-
Citric acid	HMDB0000094	C00158	C6H8O7	TRUE	Negative	CD	MSI Level 2	HILIC_NEG|HILIC_NEG	191.0197|191.0197	8.97|8.782	[M-H]-|[M-H]-
Cytidine monophosphate	HMDB0000095	C00055	C9H14N3O8P	FALSE	Positive	CD	MSI Level 2	HILIC_POS	324.0592	9.2	[M+H]+
Choline	HMDB0000097	C00114	C5H13NO	TRUE	Positive	CD	MSI Level 2	HILIC_POS	104.107	4.446	[M+H]+
Cystathionine	HMDB0000099	C02291	C7H14N2O4S	TRUE	Both	RT	MSI Level 1									HILIC_POS|HILIC_POS|HILIC_NEG	223.0747|245.0566|221.0601	9.25|9.24|9.45	[M+H]+|[M+Na]+|[M-H]-
Galactitol	HMDB0000107	C01697	C6H14O6	TRUE	Negative	CD; RT	MSI Level 1	HILIC_NEG|HILIC_NEG	181.0717|181.0717	7.394|6.896	[M-H]-|[M-H]-					HILIC_NEG|HILIC_NEG|HILIC_NEG	181.0717|241.0929|217.0484	6.87|6.87|6.94	[M-H]-|[M+acetate]-|[M+Cl]-
Folic acid	HMDB0000121	C00504	C19H19N7O6	TRUE	Negative	RT	MSI Level 1									HILIC_NEG	440.1322	8.3
Glucose || D-Galactose	HMDB0000122 || HMDB0000143	C00221 || C00984	C6H12O6	TRUE	Negative	CD; RT	MSI Level 1	HILIC_NEG|HILIC_NEG	179.0561|179.0561	1.238|6.979	[M-H]-|[M-H]-					HILIC_NEG|HILIC_NEG|HILIC_NEG|HILIC_NEG|HILIC_NEG|HILIC_NEG	179.0561|239.0773|215.0328|239.0773|179.0561|179.0561	6.95|6.95|6.96|7.91|7.91|5.94	[M-H]-| [M+acetate]-|[M+Cl]-|[M+acetate]-|[M-H]-
Glycine	HMDB0000123	C00037	C2H5NO2	TRUE	Negative	RT	MSI Level 1									HILIC_NEG	74.0247	7.53	[M-H]-
Fructose 6-phosphate	HMDB0000124	C00085	C6H13O9P	TRUE	Both	CD; msPurity; RT	MSI Level 1	HILIC_NEG|HILIC_NEG|HILIC_NEG|HILIC_NEG|HILIC_POS|HILIC_NEG	259.0224|259.0225|259.0224|259.0225|261.037|259.0225	8.724|8.831|9.036|9.179|9.072|8.929	[M-H]-|[M-H]-|[M-H]-|[M-H]-|[M+H]+|[M-H]-	HILIC_NEG|HILIC_NEG	259.0225	9.14|8.91	[M-H]-	HILIC_POS|HILIC_POS|HILIC_NEG|HILIC_POS|HILIC_NEG|HILIC_NEG	283.019|283.019|259.0225|261.037|259.0225|259.0224	9.03|9.2|9.14|9.05|8.91|8.7	[M+Na]+|[M+Na]+|[M-H]-|[M+H]+|[M-H]-|[M-H]-
Glutathione (reduced)	HMDB0000125	C00051	C10H17N3O6S	TRUE	Both	CD; msPurity; RT	MSI Level 1	HILIC_POS|HILIC_NEG	308.091|306.0764	8.205|8.604	[M+H]+|[M-H]-	HILIC_POS|HILIC_NEG	330.0731|306.0764	8.17|8.45	[M+Na]+|[M-H]-	HILIC_POS|HILIC_POS|HILIC_NEG	330.0731|308.091|306.0764	8.17|8.19|8.45	[M+Na]+|[M+H]+|[M-H]-
Glycerol 3-phosphate	HMDB0000126	C00093	C3H9O6P	TRUE	Both	CD; msPurity; RT	MSI Level 1	HILIC_POS|HILIC_NEG	173.021|171.0064	8.505|8.302	[M+H]+|[M-H]-	HILIC_NEG	171.0064	8.29	[M-H]-	HILIC_POS|HILIC_POS|HILIC_NEG	195.0029|173.021|171.0064	7.98|8.5|8.29	[M+Na]+|[M+H]+|[M-H]-
Glucuronic acid	HMDB0000127	C00191	C6H10O7	TRUE	Negative	RT	MSI Level 1									HILIC_NEG	229.0119	8.52	[M+Cl]-
Guanine	HMDB0000132	C00242	C5H5N5O	TRUE	Both	CD	MSI Level 2	HILIC_POS|HILIC_NEG	152.0567|150.042	5.001|4.994	[M+H]+|[M-H]-
Guanosine	HMDB0000133	C00387	C10H13N5O5	TRUE	Negative	CD; msPurity; RT	MSI Level 1	HILIC_NEG	282.0843	5.973	[M-H]-	HILIC_NEG	282.0844	5.96	[M-H]-	HILIC_NEG	282.0844	5.96	[M-H]-
Fumaric acid	HMDB0000134	C00122	C4H4O4	TRUE	Negative	CD; RT	MSI Level 1	HILIC_NEG	115.0036	8.124	[M-H]-					HILIC_NEG|HILIC_NEG|HILIC_NEG	115.0036|115.0036|175.0248	8.09|8.46|7.84	[M-H]-|[M-H]-|[M+acetate]-
Glutamic acid	HMDB0000148	C00025	C5H9NO4	TRUE	Both	CD; msPurity; RT	MSI Level 1	HILIC_POS|HILIC_NEG|HILIC_POS|HILIC_NEG	148.0605|146.0459|148.0605|146.0458	7.478|8.638|7.978|8.489	[M+H]+|[M-H]-|[M+H]+|[M-H]-	HILIC_NEG	146.0458	8.47	[M-H]-	HILIC_POS|HILIC_NEG|HILIC_POS|HILIC_NEG	148.0604|146.0458|148.0604|146.0458	7.97|8.47|7.97|8.47	[M+H]+|[M-H]-|[M+H]+|[M-H]-
Hypoxanthine	HMDB0000157	C00262	C5H4N4O	TRUE	Both	CD	MSI Level 2	HILIC_POS|HILIC_NEG	137.0458|135.0312	2.444|2.416	[M+H]+|[M-H]-
Tyrosine	HMDB0000158	C00082	C9H11NO3	TRUE	Both	CD; msPurity; RT	MSI Level 1	HILIC_NEG	180.0666	6.689	[M-H]-	HILIC_NEG	180.0666	6.68	[M-H]-	HILIC_POS|HILIC_NEG	182.0812|180.0666	6.79|6.68	[M+H]+|[M-H]-
Phenylalanine	HMDB0000159	C00079	C9H11NO2	TRUE	Negative	CD; msPurity; RT	MSI Level 1	HILIC_NEG	164.0717	5.788	[M-H]-	HILIC_NEG	164.0717	5.78	[M-H]-	HILIC_NEG	164.0717	5.78	[M-H]-
Proline	HMDB0000162	C00148	C5H9NO2	TRUE	Positive	CD	MSI Level 2	HILIC_POS	116.0706	7.023	[M+NH4]+
L-Threonine || L-Homoserine	HMDB0000167 || HMDB0000719	C00188 || C00263	C4H9NO3	TRUE	Both	CD; RT	MSI Level 1	HILIC_POS	120.0656	7.503	[M+H]+					HILIC_NEG|HILIC_POS	118.051|120.0655	7.52|7.51	[M-H]-|[M+H]+
Asparagine	HMDB0000168	C00152	C4H8N2O3	TRUE	Both	CD; RT	MSI Level 1	HILIC_POS|HILIC_NEG	133.0608|131.0462	8.07|8.063	[M+H]+|[M-H]-					HILIC_POS|HILIC_NEG|HILIC_NEG	133.0607|131.0462|131.0462	7.98|8.04|8.4	[M+H]+|[M-H]-|[M-H]-
Mannose || Tagatose	HMDB0000169 || HMDB0003418	C00936 || C00795	C6H12O6	TRUE	Negative	RT	MSI Level 1									HILIC_NEG|HILIC_NEG|HILIC_NEG|HILIC_NEG|HILIC_NEG|HILIC_NEG	179.0561|239.0773|215.0328|239.0773|179.0561|179.0561	6.95|6.95|6.96|7.91|7.91|5.94	[M-H]-|[M+acetate]-|[M+Cl]- [M+acetate]-| [M-H]-| [M-H]-
Isoleucine	HMDB0000172	C00407	C6H13NO2	TRUE	Both	CD; RT	MSI Level 1	HILIC_POS|HILIC_NEG|HILIC_POS|HILIC_NEG	132.1019|130.0873|132.1019|130.0873	6.361|6.049|6.159|6.466	[M+H]+|[M-H]-|[M+H]+|[M-H]-					HILIC_NEG|HILIC_NEG	130.0873|130.0873	6.24|6.04	[M-H]-|[M-H]-
Maleic acid	HMDB0000176	C01384	C4H4O4	TRUE	Negative	RT	MSI Level 1									HILIC_NEG|HILIC_NEG|HILIC_NEG	115.0036|115.0036|175.0248	8.09|8.46|7.84	[M-H]-|[M-H]-|[M+acetate]-
Histidine	HMDB0000177	C00135	C6H9N3O2	TRUE	Positive	CD; RT	MSI Level 1	HILIC_POS	156.0768	9.227	[M+H]+					HILIC_POS	156.0768	9.36	[M+H]+
Lysine || Pipecolic acid	HMDB0000182 || HMDB0000070	C00047 || C00408	C6H14N2O2	TRUE	Both	CD; RT	MSI Level 1	HILIC_POS	147.1129	8.878	[M+H]+					HILIC_POS|HILIC_NEG|HILIC_POS	169.0948|145.0982|147.1129	8.86|9.34|8.88	[M+Na]+|[M-H]-| [M+H]+
Lactose || Turanose || D-Maltose || Lactulose	HMDB0000186 || HMDB0011740 || HMDB0000163 || HMDB0000740	C00243 || C19636 || C00208 || C07064	C12H22O11	FALSE	Positive	msPurity	MSI Level 2					HILIC_POS	365.1054	7.89	[M+Na]+
Serine	HMDB0000187	C00065	C3H7NO3	TRUE	Both	CD; RT	MSI Level 1	HILIC_NEG	104.0353	7.878	[M-H]-					HILIC_POS|HILIC_NEG	106.0498|104.0353	7.79|7.86	[M+H]+|[M-H]-
Lactic acid	HMDB0000190	C00186	C3H6O3	TRUE	Negative	CD; msPurity; RT	MSI Level 1	HILIC_NEG	89.0245	6.545	[M-H]-	HILIC_NEG	89.0244	5.94	[M-H]-	HILIC_NEG	89.0244	5.94	[M-H]-
Aspartic acid	HMDB0000191	C00049	C4H7NO4	TRUE	Both	CD; msPurity; RT	MSI Level 1	HILIC_POS|HILIC_NEG	134.0448|132.0302	8.826|8.801	[M+H]+|[M-H]-	HILIC_NEG	132.0302	8.73	[M-H]-	HILIC_NEG	132.0302	8.73	[M-H]-
Isocitric acid	HMDB0000193	C00311	C6H8O7	FALSE	Negative	CD	MSI Level 2	HILIC_NEG|HILIC_NEG	191.0197|191.0197	8.97|8.782	[M-H]-|[M-H]-
Inosine	HMDB0000195	C00294	C10H12N4O5	FALSE	Positive	CD	MSI Level 2	HILIC_POS	269.088	4.812	[M+H]+
Indoleacetic acid	HMDB0000197	C00954	C10H9NO2	TRUE	Positive	RT	MSI Level 1									HILIC_POS	198.0526	0.51	[M+Na]+
Acetyl-L-carnitine	HMDB0000201	C02571	C9H17NO4	TRUE	Positive	CD; RT	MSI Level 1	HILIC_POS	204.123	6.996	[M+H]+					HILIC_POS	204.123	6.88	[M+H]+
Oxoglutaric acid	HMDB0000208	C00026	C5H6O5	TRUE	Negative	CD; msPurity; RT	MSI Level 1	HILIC_NEG	145.0142	7.717	[M-H]-	HILIC_NEG	145.0142	7.7	[M-H]-	HILIC_NEG	145.0142	7.7	[M-H]-
Pantothenic acid	HMDB0000210	C00864	C9H17NO5	TRUE	Negative	CD; msPurity; RT	MSI Level 1	HILIC_NEG	218.1034	6.136	[M-H]-	HILIC_NEG|HILIC_NEG	218.1034|218.1034	6.29|6.12	[M-H]-|[M-H]-	HILIC_NEG|HILIC_NEG|HILIC_NEG	218.1034|218.1034|254.0801	6.12|6.29|6.12	[M-H]-|[M-H]-|[M+Cl]-
Inositol	HMDB0000211	C00137	C6H12O6	TRUE	Negative	msPurity; RT	MSI Level 1					HILIC_NEG|HILIC_NEG	179.0561|239.0773	7.91|7.91	[M-H]-|[M-H+CH3COOH]-	HILIC_NEG|HILIC_NEG|HILIC_NEG|HILIC_NEG|HILIC_NEG|HILIC_NEG	179.0561|239.0773|215.0328|239.0773|179.0561|179.0561	6.95|6.95|6.96|7.91|7.91|5.94	[M-H]-|[M+acetate]-|[M+Cl]-|[M+acetate]-|[M-H]-|[M-H]-
Myo-inositol 1-phosphate	HMDB0000213	C01177	C6H13O9P	TRUE	Negative	msPurity; RT	MSI Level 1					HILIC_NEG|HILIC_NEG	259.0225|259.0225	9.14|8.91	[M-H]-||[M-H]-	HILIC_POS|HILIC_POS|HILIC_NEG|HILIC_POS|HILIC_NEG|HILIC_NEG	283.019|283.019|259.0225|261.037|259.0225|259.0224	9.03|9.2|9.14|9.05|8.91|8.7	[M+Na]+|[M+Na]+|[M-H]-|[M+H]+|[M-H]-|[M-H]-
Ornithine	HMDB0000214	C00077	C5H12N2O2	TRUE	Positive	CD; RT	MSI Level 1	HILIC_POS	116.0706	8.917	[M+H-NH3]+					HILIC_POS	133.0972	8.91	[M+H]+
Nicotinamide adenine dinucleotide phosphate	HMDB0000217	C00006	C21H28N7O17P3	TRUE	Negative	msPurity; RT	MSI Level 1					HILIC_NEG	742.0671	9.66	[M-H]-	HILIC_NEG	742.0671	9.66	[M-H]-
N-Acetylneuraminic acid	HMDB0000230	C19910	C11H19NO9	TRUE	Both	CD; RT	MSI Level 1	HILIC_NEG	308.0986	8.018	[M-H]-					HILIC_POS|HILIC_NEG	332.0953|308.0986	8.08|8	[M+Na]+|[M-H]-
Thiamine	HMDB0000235	C00378	C12H16N4OS	TRUE	Positive	CD	MSI Level 2	HILIC_POS	265.1117	6.153	[M+H]+
Pyridoxine	HMDB0000239	C00314	C8H11NO3	TRUE	Both	CD; msPurity; RT	MSI Level 1	HILIC_POS|HILIC_NEG	170.0812|168.0666	1.55|1.12	[M+H]+|[M-H]-	HILIC_NEG	168.0666	1.09	[M-H]-	HILIC_NEG	168.0666	1.09	[M-H]-
Pyruvic acid	HMDB0000243	C00022	C3H4O3	TRUE	Negative	CD	MSI Level 2	HILIC_NEG	87.0088	2.986	[M-H]-
Sorbitol	HMDB0000247	C00794	C6H14O6	TRUE	Negative	CD; msPurity	MSI Level 2	HILIC_NEG|HILIC_NEG	181.0717|181.0717	7.394|6.896	[M-H]-|[M-H]-	HILIC_NEG	181.0717	6.86	[M-H]-
Taurine	HMDB0000251	C00245	C2H7NO3S	TRUE	Both	CD; msPurity; RT	MSI Level 1	HILIC_POS|HILIC_NEG	126.0219|124.0073	7.021|6.875	[M+H]+|[M-H]-					HILIC_NEG	124.0073	6.86	[M-H]-
Sucrose	HMDB0000258	C00089	C12H22O11	TRUE	Positive	msPurity; RT	MSI Level 1					HILIC_POS	365.1054	7.89	[M+Na]+	HILIC_POS	365.1054	7.88651	[M+Na]+
Phosphoenolpyruvic acid	HMDB0000263	C00074	C3H5O6P	FALSE	Negative	CD	MSI Level 2	HILIC_NEG	166.975	8.868	[M-H]-
Pyroglutamic acid	HMDB0000267	C01879	C5H7NO3	TRUE	Both	CD; msPurity; RT	MSI Level 1	HILIC_POS	130.0499	7.715	[M+H]+	HILIC_POS	147.0764	7.71	[M+NH4]+	HILIC_NEG	188.0565	8.07	[M+acetate]-
Sarcosine	HMDB0000271	C00213	C3H7NO2	TRUE	Negative	RT	MSI Level 1									HILIC_NEG|HILIC_NEG	88.0404|88.0404	8.09|7.38	[M-H]-|[M-H]-
Sphingosine 1-phosphate	HMDB0000277	C06124	C18H38NO5P	TRUE	Positive	RT	MSI Level 1									HILIC_POS	380.256	5.69	[M+H]+
Saccharopine	HMDB0000279	C00449	C11H20N2O6	TRUE	Both	CD	MSI Level 2	HILIC_POS|HILIC_NEG	277.1394|275.1248	9.23|9.358	[M+H]+|[M-H]-
Ribose	HMDB0000283	C00121	C5H10O5	TRUE	Negative	CD	MSI Level 2	HILIC_NEG|HILIC_NEG	209.0667|149.0455	2.644|2.262	[M-H+HAc]-|[M-H]-
Uridine monophosphate	HMDB0000288	C00105	C9H13N2O9P	FALSE	Negative	CD; msPurity	MSI Level 2	HILIC_NEG	323.0283	8.424	[M-H]-	HILIC_NEG	323.0284	8.3	[M-H]-
Uric acid	HMDB0000289	C00366	C5H4N4O3	TRUE	Negative	CD; RT	MSI Level 1	HILIC_NEG	202.9973	7.124	[M+Cl]-					HILIC_NEG	167.021	7.12	[M-H]-
UDP-N-acetylglucosamine	HMDB0000290	C00043	C17H27N3O17P2	FALSE	Both	CD	MSI Level 2	HILIC_POS|HILIC_NEG	608.0884|606.0739	9.114|8.96	[M+H]+|[M-H]-
Xanthine	HMDB0000292	C00385	C5H4N4O2	TRUE	Negative	CD	MSI Level 2	HILIC_NEG	151.0261	3.939	[M-H]-
Uridine diphosphate	HMDB0000295	C00015	C9H14N2O12P2	FALSE	Negative	CD; msPurity	MSI Level 2	HILIC_NEG	402.9947	9.262	[M-H]-	HILIC_NEG	402.9949	9.22	[M-H]-
Uridine	HMDB0000296	C00299	C9H12N2O6	TRUE	Negative	CD	MSI Level 2	HILIC_NEG	243.0623	2.326	[M-H]-
Uracil	HMDB0000300	C00106	C4H4N2O2	TRUE	Negative	RT	MSI Level 1									HILIC_NEG	111.0199	0.98	[M-H]-
Uridine diphosphogalactose	HMDB0000302	C00052	C15H24N2O17P2	FALSE	Negative	CD	MSI Level 2	HILIC_NEG	565.0475	9.083	[M-H]-
Ketodeoxycholic acid	HMDB0000328		C24H38O5	TRUE	Positive	RT	MSI Level 1									HILIC_POS	391.2843	0.42	[M+H]+
Hydroxymethylglutaric acid	HMDB0000355	C03761	C6H10O5	TRUE	Negative	RT	MSI Level 1									HILIC_NEG|HILIC_NEG	161.0456|161.0456	6.95|7.27	[M-H]-|[M-H]-
3-Hydroxybutyric acid || 2-Hydroxybutyric acid	HMDB0000357 || HMDB0000008	C01089 || C05984	C4H8O3	TRUE	Negative	CD	MSI Level 2	HILIC_NEG	103.0401	5.195	[M-H]-
Ribitol || Arabitol || Xylitol	HMDB0000508 || HMDB0000568 || HMDB0002917	C00474 ||	C5H12O5	TRUE	Negative	CD	MSI Level 2	HILIC_NEG	151.0612	5.588	[M-H]-
Aminoadipic acid	HMDB0000510	C00956	C6H11NO4	TRUE	Both	RT	MSI Level 1									HILIC_POS|HILIC_NEG|HILIC_NEG|HILIC_NEG	162.0761|160.0615|160.0615|160.0615	7.67|8.15|8.57|6.66	[M+H]+|[M-H]-|[M-H]-|[M-H]-
Arginine	HMDB0000517	C00062	C6H14N4O2	TRUE	Positive	CD; msPurity; RT	MSI Level 1	HILIC_POS	175.119	8.728	[M+H]+	HILIC_POS	175.119	8.71	[M+H]+	HILIC_POS|HILIC_POS	197.1009|175.119	8.71|8.71	[M+Na]+|[M+H]+
Gamma-Butyrolactone	HMDB0000549	C01770	C4H6O2	TRUE	Negative	RT	MSI Level 1									HILIC_NEG	85.0295	7.51	[M-H]-
Creatinine	HMDB0000562	C00791	C4H7N3O	TRUE	Positive	CD	MSI Level 2	HILIC_POS	114.0662	2.519	[M+H]+
Galactonic acid	HMDB0000565	C00880	C6H12O7	TRUE	Negative	RT	MSI Level 1									HILIC_NEG|HILIC_NEG|HILIC_NEG	255.0722|195.051|195.051	6.94|7.8|8.2	[M+acetate]-|[M-H]-|[M-H]-
Hydrogen carbonate	HMDB0000595	C01353	CH2O3	TRUE	Negative	RT	MSI Level 1									HILIC_NEG|HILIC_NEG	96.9696|96.9696	8.53|8.86	[M+Cl]-|[M+Cl]-
Hydroxyglutaric acid	HMDB0000606	C01087	C5H8O5	TRUE	Negative	CD; RT	MSI Level 1	HILIC_NEG	147.0298	8.165	[M-H]-					HILIC_NEG	147.0299	8.15	[M-H]-
Glutaconic acid	HMDB0000620	C02214	C5H6O4	TRUE	Negative	RT	MSI Level 1									HILIC_NEG	129.0193	7.51	[M-H]-
Gluconic acid|| Gulonic acid	HMDB0000625 || HMDB0003290	C00257 || C00800	C6H12O7	TRUE	Negative	RT	MSI Level 1									HILIC_NEG|HILIC_NEG|HILIC_NEG	255.0722|195.051|195.051	6.94|7.8|8.2	[M+acetate]-|[M-H]-|[M-H]-
Cytosine	HMDB0000630	C00380	C4H5N3O	TRUE	Positive	CD	MSI Level 2	HILIC_POS	112.0505	4.16	[M+H]+
Glutamine	HMDB0000641	C00064	C5H10N2O3	TRUE	Both	CD; msPurity; RT	MSI Level 1	HILIC_POS|HILIC_NEG	147.0764|145.0618	8.18|7.975	[M+H]+|[M-H]-					HILIC_POS|HILIC_POS|HILIC_POS|HILIC_NEG	147.0764|169.0584|169.0584|145.0618	7.71|7.65|7.83|7.79	[M+H]+|[M+Na]+|[M+Na]+|[M-H]-
Galactose 1-phosphate	HMDB0000645	C00446	C6H13O9P	FALSE	Negative	CD; msPurity	MSI Level 2	HILIC_NEG|HILIC_NEG|HILIC_NEG|HILIC_NEG|HILIC_POS|HILIC_NEG	259.0224|259.0225|259.0224|259.0225|261.037|259.0225	8.724|8.831|9.036|9.179|9.072|8.929	[M-H]-|[M-H]-|[M-H]-|[M-H]-|[M+H]+|[M-H]-	HILIC_NEG|HILIC_NEG	259.0225|259.0225	9.14|8.91	[M-H]-||[M-H]-
Fructose	HMDB0000660	C02336	C6H12O6	TRUE	Negative	CD	MSI Level 2	HILIC_NEG|HILIC_NEG	179.0561|179.0561	1.238|6.979	[M-H]-|[M-H]-
Homo-L-arginine || L-Targinine	HMDB0000670 || HMDB0029416	C01924 || C03884	C7H16N4O2	TRUE	Positive	RT	MSI Level 1									HILIC_POS	189.1346	8.52	[M+H]+
Leucine	HMDB0000687	C00123	C6H13NO2	TRUE	Both	CD; RT	MSI Level 1	HILIC_POS|HILIC_NEG|HILIC_POS|HILIC_NEG	132.1019|130.0873|132.1019|130.0873	6.361|6.049|6.159|6.466	[M+H]+|[M-H]-|[M+H]+|[M-H]-					HILIC_NEG|HILIC_NEG	130.0873|130.0873	6.24|6.04	[M-H]-|[M-H]-
Malonic acid	HMDB0000691	C00383	C3H4O4	TRUE	Negative	CD; RT	MSI Level 1	HILIC_NEG	103.0037	2.441	[M-H]-					HILIC_NEG	138.9801	8.35	[M+Cl]-
Ketoleucine	HMDB0000695	C00233	C6H10O3	TRUE	Positive	RT	MSI Level 1									HILIC_POS	148.0968	0.96	[M+NH4]+
Methionine || Racemethionine	HMDB0000696 || HMDB0033951	C00073 || C01733	C5H11NO2S	TRUE	Negative	RT	MSI Level 1									HILIC_NEG	148.0437	6.45	[M-H]-
1-Methylnicotinamide	HMDB0000699	C02918	C7H8N2O	FALSE	Positive	CD	MSI Level 2	HILIC_POS	137.0709	5.443	[M+H]+
Prolylglycine	HMDB0000721		C7H12N2O3	TRUE	Both	CD; RT	MSI Level 1	HILIC_POS	173.0921	7.628	[M+H]+					HILIC_POS|HILIC_NEG	173.0921|171.0775	7.62|8.02	[M+H]+|[M-H]-
Indole-3-acrylic acid	HMDB0000734		C11H9NO2	TRUE	Positive	CD	MSI Level 2	HILIC_POS	188.0706	5.749	[M+H]+
Malic acid	HMDB0000744	C00711	C4H6O5	TRUE	Negative	CD; RT	MSI Level 1	HILIC_NEG	133.0142	8.314	[M-H]-					HILIC_NEG	193.0354	8.25	[M-H]-
Pseudouridine	HMDB0000767	C02067	C9H12N2O6	TRUE	Negative	RT	MSI Level 1									HILIC_NEG	243.0623	5.64067	[M-H]-
Azelaic acid	HMDB0000784	C08261	C9H16O4	TRUE	Positive	RT	MSI Level 1									HILIC_POS	189.1121	0.44	[M+H]+
Orotidine	HMDB0000788	C01103	C10H12N2O8	TRUE	Negative	CD	MSI Level 2	HILIC_NEG		7.044	[M-H]-
Phosphoglyceric acid	HMDB0000807	C00597	C3H7O7P	TRUE	Negative	RT	MSI Level 1									HILIC_NEG|HILIC_NEG	184.9857|184.9857	9.15|9.01	[M-H]-|[M-H]-
N-Acetyl-L-Aspartic acid	HMDB0000812	C01042	C6H9NO5	TRUE	Negative	msPurity; RT	MSI Level 1					HILIC_NEG	174.0407	8.1	[M-H]-	HILIC_NEG	174.0407	8.1	[M-H]-
Sitosterol	HMDB0000852	C01753	C29H50O	TRUE	Positive	RT	MSI Level 1									HILIC_POS	437.3737	0.48	[M+Na]+
Ribonic acid	HMDB0000867	C01685	C5H10O6	TRUE	Negative	RT	MSI Level 1									HILIC_NEG|HILIC_NEG|HILIC_NEG	165.0404|225.0617|165.0404	7.38|6.95|7.89	[M-H]-|[M+acetate]-|[M-H]-
Trigonelline	HMDB0000875	C01004	C7H7NO2	FALSE	Positive	CD	MSI Level 2	HILIC_POS	138.055	9.133	[M+H]+
Valine	HMDB0000883	C00183	C5H11NO2	TRUE	Negative	RT	MSI Level 1					HILIC_POS	140.0682	6.85	[M+Na]+||[M+Na]+	HILIC_NEG|HILIC_NEG	116.0717|176.0928	6.81|5.55	[M-H]-|[M+acetate]-
Ribothymidine	HMDB0000884		C10H14N2O6	TRUE	Positive	RT	MSI Level 1									HILIC_POS|HILIC_POS	276.119|276.119	8.37	[M+NH4]+|[M+NH4]+
Acetylcholine	HMDB0000895	C01996	C7H15NO2	TRUE	Positive	CD	MSI Level 2	HILIC_POS	146.1176	7.098	[M+H]+
Nicotinamide adenine dinucleotide	HMDB0000902	C00003	C21H27N7O14P2	TRUE	Both	CD; msPurity; RT	MSI Level 1	HILIC_POS|HILIC_NEG	664.116|662.1016	8.977|8.815	[M+H]+|[M-2H]-2	HILIC_POS|HILIC_POS|HILIC_NEG	664.1159|686.0976|662.1016	8.97|8.97|8.79	[M+H]+|[M+Na]+|[M-H]-	HILIC_POS|HILIC_POS|HILIC_NEG	664.1159|686.0976|662.1016	8.97|8.97|8.79	[M+H]+|[M+Na]+|[M-H]-
Citrulline	HMDB0000904	C00327	C6H13N3O3	TRUE	Positive	RT	MSI Level 1									HILIC_POS|HILIC_POS	198.0849|176.103	7.91|7.93	[M+Na]+|[M+H]+
Tryptophan	HMDB0000929	C00078	C11H12N2O2	TRUE	Both	RT	MSI Level 1									HILIC_POS|HILIC_POS|HILIC_NEG	227.0791|205.0971|203.0826	5.76|5.77|5.73	[M+Na]+|[M+H]+|[M-H]-
Uridine diphosphoglucuronic acid	HMDB0000935	C00167	C15H22N2O18P2	FALSE	Both	CD	MSI Level 2	HILIC_POS|HILIC_NEG	598.068|579.0269	9.889|9.816	[M+NH4]+|[M-H]-
S-Adenosylhomocysteine	HMDB0000939	C00021	C14H20N6O5S	TRUE	Both	CD; msPurity; RT	MSI Level 1	HILIC_POS	385.1288	7.78	[M+H]+	HILIC_NEG	383.114	7.79	[M-H]-	HILIC_NEG	383.114	7.79	[M-H]-
Threonic acid	HMDB0000943	C01620	C4H8O5	TRUE	Negative	CD; RT	MSI Level 1	HILIC_NEG	135.0299	7.421	[M-H]-					HILIC_NEG	135.0299	7.41	[M-H]-
Taurochenodeoxycholic Acid	HMDB0000951	C05465	C26H45NO6S	TRUE	Negative	CD	MSI Level 2	HILIC_NEG	498.2893	2.537	[M-H]-
Tartaric acid	HMDB0000956	C00898	C4H6O6	TRUE	Negative	CD	MSI Level 2	HILIC_NEG	149.0091	9.133	[M-H]-
Aconitic acid	HMDB0000958	C02341	C6H6O6	TRUE	Negative	RT	MSI Level 1									HILIC_NEG|HILIC_NEG	173.0091|173.0091	7.51|7.96	[M-H]-|[M-H]-
Hypotaurine	HMDB0000965	C00519	C2H7NO2S	TRUE	Negative	CD	MSI Level 2	HILIC_NEG	108.0125	7.319	[M-H]-
Lactoylglutathione	HMDB0001066	C03451	C13H21N3O8S	FALSE	Both	CD	MSI Level 2	HILIC_POS|HILIC_NEG	378.0974|380.1122	8.298|8.052	[M-H]-|[M+H]+
N-Acetyl-1-aspartylglutamic acid	HMDB0001067	C12270	C11H16N2O8	FALSE	Both	CD	MSI Level 2	HILIC_POS|HILIC_NEG	305.0979|303.0833	7.476|9.151	[M+H]+|[M-H]-
Seduheptulose 7-phosphate	HMDB0001068	C05382	C7H15O10P	FALSE	Negative	CD	MSI Level 2	HILIC_NEG	289.033	8.899	[M-H]-
Fructose 1-phosphate	HMDB0001076	C01094	C6H13O9P	FALSE	Negative	CD	MSI Level 2	HILIC_NEG|HILIC_NEG|HILIC_NEG|HILIC_NEG|HILIC_POS|HILIC_NEG	259.0224|259.0225|259.0224|259.0225|261.037|259.0225	8.724|8.831|9.036|9.179|9.072|8.929	[M-H]-|[M-H]-|[M-H]-|[M-H]-|[M+H]+|[M-H]-
Guanosine diphosphofucose	HMDB0001095	C00325	C16H25N5O15P2	FALSE	Negative	CD	MSI Level 2	HILIC_NEG	588.0746	9.261	[M-H]-
N-Acetyl-glutamic acid	HMDB0001138	C00624	C7H11NO5	TRUE	Negative	CD; msPurity	MSI Level 2	HILIC_NEG	188.0564	8.086	[M-H]-	HILIC_NEG	188.0565	8.07	[M-H]-
Methylthioadenosine	HMDB0001173	C00170	C11H15N5O3S	TRUE	Both	RT	MSI Level 1									HILIC_POS|HILIC_NEG|HILIC_NEG|HILIC_NEG	298.0969|296.0822|356.1031|332.0587	0.87|0.89|0.88|0.88	[M+H]+|[M-H]-|[M+acetate]-|[M+Cl]-
Cytidine monophosphate N-acetylneuraminic acid	HMDB0001176	C00128	C20H31N4O16P	TRUE	Both	RT	MSI Level 1									HILIC_POS|HILIC_NEG	615.154|613.1394	9.16|9.04	[M+H]+|[M-H]-
S-Adenosylmethionine	HMDB0001185	C00019	C15H22N6O5S	TRUE	Positive	CD; RT	MSI Level 1	HILIC_POS	399.1444	9.514	[M+H]+					HILIC_POS	399.1445	9.47	[M-e]+
Guanosine diphosphate	HMDB0001201	C00035	C10H15N5O11P2	FALSE	Positive	CD; msPurity	MSI Level 2	HILIC_POS	444.0314	9.435	[M+H]+	HILIC_POS	444.0314	9.42	[M+H]+
Glucosamine 6-phosphate	HMDB0001254	C00352	C6H14NO8P	TRUE	Positive	RT	MSI Level 1									HILIC_POS	260.053	8.77	[M+H]+
N1-Acetylspermide || N8-Acetylspermidine	HMDB0001276 || HMDB0002189	C00612 || C01029	C9H21N3O	TRUE	Positive	CD; msPurity; RT	MSI Level 1	HILIC_POS	188.1757	8.375	[M+H]+					HILIC_POS	188.1757	8.38	[M+H]+
N6,N6,N6-Trimethyl-L-lysine	HMDB0001325	C03793	C9H20N2O2	FALSE	Positive	CD	MSI Level 2	HILIC_POS	189.1598	9.279	[M+H]+
Adenosine diphosphate	HMDB0001341	C00008	C10H15N5O10P2	TRUE	Negative	CD	MSI Level 2	HILIC_NEG	426.022	9.147	[M-H]-
N-Acetyl-glucosamine 1-phosphate	HMDB0001367	C04256	C8H16NO9P	TRUE	Negative	CD	MSI Level 2	HILIC_NEG	346.0555	8.858	[M+FA-H]-
Guanosine monophosphate	HMDB0001397	C00144	C10H14N5O8P	TRUE	Both	CD; msPurity; RT	MSI Level 1	HILIC_NEG	362.0504	8.687	[M-H]-	HILIC_POS	364.0653	8.84	[M+H]+	HILIC_POS|HILIC_POS|HILIC_NEG	364.0653|386.0472|362.0504	8.84|8.83|8.67	[M+H]+|[M+Na]+|[M-H]-
Glucose 6-phosphate	HMDB0001401	C00092	C6H13O9P	TRUE	Both	CD; RT	MSI Level 1	HILIC_NEG|HILIC_NEG|HILIC_NEG|HILIC_NEG|HILIC_POS|HILIC_NEG	259.0224|259.0225|259.0224|259.0225|261.037|259.0225	8.724|8.831|9.036|9.179|9.072|8.929	[M-H]-|[M-H]-|[M-H]-|[M-H]-|[M+H]+|[M-H]-					HILIC_POS|HILIC_POS|HILIC_NEG|HILIC_POS|HILIC_NEG|HILIC_NEG	283.019|283.019|259.0225|261.037|259.0225|259.0224	9.03|9.2|9.14|9.05|8.91|8.7	[M+Na]+|[M+Na]+|[M-H]-|[M+H]+|[M-H]-|[M-H]-
Niacinamide	HMDB0001406	C00153	C6H6N2O	TRUE	Positive	msPurity; RT	MSI Level 1					HILIC_POS	123.0553	0.68	[M+H]+	HILIC_POS	123.0553	0.68	[M+H]+
Putrescine	HMDB0001414	C00134	C4H12N2	TRUE	Positive	RT	MSI Level 1									HILIC_POS	89.1073	8.54	[M+H]+
Phosphoric acid	HMDB0001429	C00009	H3O4P	FALSE	Negative	CD	MSI Level 2	HILIC_NEG	96.9696	8.296	[M-H]-
Agmatine	HMDB0001432	C00179	C5H14N4	TRUE	Positive	RT	MSI Level 1									HILIC_POS	131.1291	8.71	[M+H]+
Dihydroxyacetone phosphate	HMDB0001473	C00111	C3H7O6P	TRUE	Negative	CD; RT	MSI Level 1	HILIC_NEG|HILIC_NEG	168.9907|168.9907	8.299|8.588	[M-H]-|[M-H]-					HILIC_NEG	168.991	8.27685	[M-H]-
Reduced nicotinamide adenine dinucleotide	HMDB0001487	C00004	C21H29N7O14P2	TRUE	Both	CD; msPurity; RT	MSI Level 1	HILIC_POS|HILIC_NEG	666.1313|664.1171	8.824|8.429	[M+H]+|[M-H]-	HILIC_NEG	664.1168	8.4	[M-H]-	HILIC_NEG	664.1168	8.4	[M-H]-
Ribose 1-phosphate	HMDB0001489	C00620	C5H11O8P	FALSE	Negative	CD	MSI Level 2	HILIC_NEG|HILIC_NEG	229.0119|229.0119	8.439|8.544	[M-H]-|[M-H]-
Vanylglycol	HMDB0001490	C05594	C9H12O4	TRUE	Positive	RT	MSI Level 1									HILIC_POS|HILIC_POS	185.0809|202.1074	5.33|0.6
Glucosamine	HMDB0001514	C00329	C6H13NO5	TRUE	Negative	RT	MSI Level 1									HILIC_NEG|HILIC_NEG	238.0933|214.0486	6.95|8.07	[M+acetate]-|[M+Cl]-
Mannitol 1-phosphate	HMDB0001530	C00644	C6H15O9P	FALSE	Negative	CD	MSI Level 2	HILIC_NEG|HILIC_NEG	261.0381|261.0381	8.724|8.934	[M-H]-|[M-H]-
N,N-Dimethylarginine	HMDB0001539	C03626	C8H18N4O2	TRUE	Positive	CD; RT	MSI Level 1	HILIC_POS	203.1502	8.53	[M+H]+					HILIC_POS	203.1502	8.51	[M+H]+
Pyridoxal	HMDB0001545	C00250	C8H9NO3	TRUE	Both	CD; RT	MSI Level 1	HILIC_POS	150.055	1.003	[M+H-H2O]+					HILIC_POS|HILIC_NEG	168.0655|166.0509	0.99|0.93	[M+H]+|[M-H]-
Ribose 5-phosphate	HMDB0001548	C00117	C5H11O8P	FALSE	Negative	CD	MSI Level 2	HILIC_NEG|HILIC_NEG	229.0119|229.0119	8.439|8.544	[M-H]-|[M-H]-
Phosphorylcholine	HMDB0001565	C00588	C5H14NO4P	TRUE	Positive	msPurity; RT	MSI Level 1					HILIC_POS|HILIC_POS|HILIC_POS	184.0733|184.0733|184.0733	8.97|7.715|7.97	[M+H]+|[M+H]+|[M+H]+	HILIC_POS	184.0733	8.97	[M-e]+
Glucose 1-phosphate	HMDB0001586	C00103	C6H13O9P	FALSE	Both	CD; RT	MSI Level 1	HILIC_NEG|HILIC_NEG|HILIC_NEG|HILIC_NEG|HILIC_POS|HILIC_NEG	259.0224|259.0225|259.0224|259.0225|261.037|259.0225	8.724|8.831|9.036|9.179|9.072|8.929	[M-H]-|[M-H]-|[M-H]-|[M-H]-|[M+H]+|[M-H]-					HILIC_POS|HILIC_POS|HILIC_NEG|HILIC_POS|HILIC_NEG|HILIC_NEG	283.019|283.019|259.0225|261.037|259.0225|259.0224	9.03|9.2|9.14|9.05|8.91|8.7	[M+Na]+|[M+Na]+|[M-H]-|[M+H]+|[M-H]-|[M-H]-
Acetylcysteine	HMDB0001890	C06809	C5H9NO3S	TRUE	Negative	RT	MSI Level 1									HILIC_NEG	162.023	5.08	[M-H]-
Palmitoyl ethanolamide	HMDB0002100	C16512	C18H37NO2	FALSE	Negative	CD	MSI Level 2	HILIC_NEG	452.2783	5	[M-H]-	HILIC_POS	282.2791	0.44	NA|[M+H-H2O]+||[M+H-H2O]+
N1,N12-Diacetylspermine	HMDB0002172	C03413	C14H30N4O2	TRUE	Positive	RT	MSI Level 1									HILIC_POS	287.2441	8.38	[M+H]+
N-Methyl-D-aspartic acid	HMDB0002393	C12269	C5H9NO4	TRUE	Both	CD; RT	MSI Level 1	HILIC_POS|HILIC_NEG|HILIC_POS|HILIC_NEG	148.0605|146.0459|148.0605|146.0458	7.478|8.638|7.978|8.489	[M+H]+|[M-H]-|[M+H]+|[M-H]-					HILIC_POS|HILIC_NEG|HILIC_POS|HILIC_NEG	148.0604|146.0458|148.0604|146.0458	7.97|8.47|7.97|8.47	[M+H]+|[M-H]-|[M+H]+|[M-H]-
Maltitol	HMDB0002928		C12H24O11	FALSE	Both	msPurity	MSI Level 2					HILIC_POS|HILIC_POS|HILIC_NEG	367.1211|403.1455	8.07|8.07	[M+Na]+|[M-H+CH3COOH]-
N6-Me-Adenosine	HMDB0003331	C02494	C11H15N5O4	TRUE	Positive	CD	MSI Level 2	HILIC_POS	282.1197	6.486	[M+H]+
Glutathione oxidized	HMDB0003337	C00127	C20H32N6O12S2	TRUE	Both	CD; msPurity; RT	MSI Level 1	HILIC_POS|HILIC_NEG	613.159|611.1446	9.87|10.104	[M+H]+|[M-H]-	HILIC_NEG	611.1443		[M-H]-	HILIC_POS|HILIC_POS|HILIC_NEG	613.1587|635.1405|611.1443	9.86|9.86|10.08	[M+H]+|[M+Na]+|[M-H]-
N-Acetylornithine	HMDB0003357	C00437	C7H14N2O3	TRUE	Positive	RT	MSI Level 1									HILIC_POS	197.0898	7.52	[M+Na]+
Pantetheine	HMDB0003426	C00831	C11H22N2O4S	FALSE	Positive	msPurity	MSI Level 2					HILIC_POS	261.1267	0.68	[M+H-H2O]+
Guanidinobutyric acid	HMDB0003464	C01035	C5H11N3O2	TRUE	Positive	CD	MSI Level 2	HILIC_POS	146.0924	6.849	[M+H]+
Calcidiol	HMDB0003550	C01561	C27H44O2	TRUE	Positive	RT	MSI Level 1									HILIC_POS	401.3414	0.45	[M+H]+
Stachydrine	HMDB0004827	C10172	C7H13NO2	FALSE	Positive	CD	MSI Level 2	HILIC_POS	144.102	7.586	[M+H]+
Ophthalmic acid	HMDB0005765	C21016	C11H19N3O6	TRUE	Both	RT	MSI Level 1									HILIC_POS|HILIC_NEG	290.1347|288.12	8.18|8.44	[M+H]+|[M-H]-
Sorbitol 6-phosphate	HMDB0005831	C02810	C6H15O9P	FALSE	Negative	CD	MSI Level 2	HILIC_NEG|HILIC_NEG	261.0381|261.0381	8.724|8.934	[M-H]-|[M-H]-
N-Acetylglutamine	HMDB0006029		C7H12N2O4	TRUE	Both	RT	MSI Level 1									HILIC_POS|HILIC_NEG	189.087|187.0724	7.53|7.03	[M+H]+|[M-H]-
Leucylproline	HMDB0011175		C11H20N2O3	FALSE	Positive	CD	MSI Level 2	HILIC_POS|HILIC_POS	229.1546|229.1547	6.84|7.632	[M+H]+|[M+H]+
N-Acetyl-methionine	HMDB0011745	C02712	C7H13NO3S	TRUE	Negative	CD	MSI Level 2	HILIC_NEG	190.0543	4.392	[M-H]-
Alanylproline	HMDB0028695		C8H14N2O3	FALSE	Positive	CD	MSI Level 2	HILIC_POS	187.1077	7.353	[M+H]+
Glutamylcysteine	HMDB0028816		C8H14N2O5S	TRUE	Positive	RT	MSI Level 1									HILIC_POS	251.0697	8.19	[M+H]+
Glutamylleucine	HMDB0028823		C11H20N2O5	TRUE	Positive	RT	MSI Level 1									HILIC_POS	261.1445	7.64	[M+H]+
Glycyl-Phenylalanine	HMDB0028848		C11H14N2O3	TRUE	Both	RT	MSI Level 1									HILIC_POS|HILIC_NEG	223.1077|221.0932	6.68|5.88	[M+H]+|[M-H]-
Tyrosine methyl ester	HMDB0029217	C03404	C10H13NO3	FALSE	Positive	CD	MSI Level 2	HILIC_POS	196.0969	1.653	[M+H]+
Xylonate	HMDB0060256	C05411	C5H10O6	TRUE	Negative	RT	MSI Level 1									HILIC_NEG|HILIC_NEG|HILIC_NEG	165.0404|225.0617|165.0404	7.38|6.95|7.89	[M-H]-|[M+acetate]-|[M-H]-
N-Acetyl-alanine	HMDB0061880	C01073	C5H9NO3	TRUE	Negative	CD; RT	MSI Level 1	HILIC_NEG	130.0509	6.253	[M-H]-					HILIC_NEG	130.0509	6.24	[M-H]-
Malonyl-Carnitine	HMDB0062496	C00487	C10H17NO6	TRUE	Positive	RT	MSI Level 1									HILIC_POS	248.1129	8.38	[M+H]+
N-Acetylthreonine	HMDB0062557		C6H11NO4	TRUE	Negative	RT	MSI Level 1									HILIC_POS|HILIC_NEG|HILIC_NEG|HILIC_NEG	162.0761|160.0615|160.0615|160.0615	7.67|8.15|8.57|6.66	[M+H]+|[M-H]-|[M-H]-|[M-H]-
Pyroglutamine	HMDB0062558		C5H8N2O2	TRUE	Positive	RT	MSI Level 1									HILIC_POS|HILIC_POS	151.0478|151.0478	7.65|7.82	[M+Na]+|[M+Na]+
Glyceraldehyde phosphate	HMDB0252837		C3H7O6P	FALSE	Negative	CD	MSI Level 2	HILIC_NEG|HILIC_NEG	168.9907|168.9907	8.299|8.588	[M-H]-|[M-H]-
Prolylleucine	HMDB0253028		C11H20N2O3	FALSE	Positive	CD	MSI Level 2	HILIC_POS|HILIC_POS	229.1546|229.1547	6.84|7.632	[M+H]+|[M+H]+
Cytidine diphosphocholine	HMDB0260340		C14H26N4O11P2	FALSE	Positive	CD	MSI Level 2	HILIC_POS	489.1144	9.722	[M+H]+
CAR 3:0	HMDB0000824	C03017	C10H19NO4	TRUE	Positive	CD	MSI Level 2	HILIC_POS	218.1387	6.265	[M+H]+
CAR 4:0	HMDB0002013	C02862	C11H22NO4	TRUE	Positive	CD; msPurity; RT	MSI Level 1	HILIC_POS	232.1543	5.597	[M+H]+					HILIC_POS	232.1543	5.59	[M+H]+
CAR 5:0	HMDB0013128		C12H24NO4	TRUE	Positive	CD	MSI Level 2	HILIC_POS	246.1699	5.041	[M+H]+
CAR 6:0			C13H26NO4	FALSE	Positive	CD	MSI Level 2	HILIC_POS	260.1856	4.577	[M+H]+
CAR 14:1			C21H40NO4	FALSE	Positive	CD	MSI Level 2	HILIC_POS	370.2952	3.19	[M+H]+
CAR 16:0	HMDB0000222	C02990	C23H46NO4	TRUE	Positive	CD	MSI Level 2	HILIC_POS	400.3422	3.033	[M+H]+
CAR 16:1			C23H44NO4	FALSE	Positive	CD	MSI Level 2	HILIC_POS	398.3265	3.01	[M+H]+
CAR 18:0			C25H50NO4	FALSE	Positive	CD	MSI Level 2	HILIC_POS	428.3733	2.835	[M+H]+
CAR 18:1	HMDB0005065		C25H48NO4	TRUE	Positive	CD	MSI Level 2	HILIC_POS	426.3576	2.854	[M+H]+
CAR 20:4	HMDB0006455		C27H46NO4	TRUE	Positive	CD	MSI Level 2	HILIC_POS	448.342	2.719	[M+H]+
CAR 22:5			C29H48NO4	FALSE	Positive	CD	MSI Level 2	HILIC_POS	474.3575	2.726	[M+H]+
Cer 34:1;O2	HMDB0004949		C34H67NO3	TRUE	Positive	RT	MSI Level 1									HILIC_POS	538.5188	0.44	[M+H]+
LPC 14:0			C22H46NO7P	FALSE	Positive	CD	MSI Level 2	HILIC_POS	468.3082	5.008	[M+H]+
LPC 15:1			C23H46NO7P	FALSE	Positive	CD	MSI Level 2	HILIC_POS|HILIC_POS|HILIC_NEG|HILIC_NEG|HILIC_NEG	502.2928|480.3083|478.294|478.2939|478.294	4.718|4.915|4.798|4.951|4.884	[M+Na]+|[M+H]+|[M-H]-|[M-H]-|[M-H]-
LPC 16:0	HMDB0010382		C24H50NO7P	TRUE	Both	CD; RT	MSI Level 1	HILIC_POS|HILIC_NEG|HILIC_NEG|HILIC_NEG|HILIC_NEG	496.3392|554.3461|554.3462|554.3461|554.346	4.925|4.838|4.786|4.744|4.884	[M+H]+|[M+FA-H]-|[M-H]-|[M-H]-|[M-H]-					HILIC_NEG	554.3461	4.85	[M+acetate]-
LPC 16:1			C24H48NO7P	FALSE	Both	CD	MSI Level 2	HILIC_POS|HILIC_POS|HILIC_NEG	494.324|494.324|552.3309	4.803|4.959|4.878	[M+H]+|[M+H]+|[M-H]-
LPC 17:0	HMDB0012108		C25H52NO7P	TRUE	Positive	CD	MSI Level 2	HILIC_POS	510.3552	4.911	[M+H]+
LPC 17:1			C25H50NO7P	FALSE	Positive	CD	MSI Level 2	HILIC_POS	508.3396	4.928	[M+H]+
LPC 18:0	HMDB0011503		C26H54NO7P	TRUE	Both	CD; RT	MSI Level 1	HILIC_POS|HILIC_POS|HILIC_NEG	524.3709|524.3705|582.3774	4.734|4.902|4.849	[M+H]+|[M+H]+|[M-H]-					HILIC_POS|HILIC_NEG	454.2928|452.2783	4.95|4.97	[M+H]+|[M-H]-
LPC 18:1	HMDB0002815		C26H52NO7P	TRUE	Both	CD; msPurity	MSI Level 2	HILIC_POS|HILIC_NEG|HILIC_NEG|HILIC_POS	522.3551|580.3618|580.3618|522.3552	4.903|4.742|4.856|4.742	[M+H]+|[M-H]-|[M-H]-|[M+H]+	HILIC_POS	560.311	4.82	[M+K]+
LPC 19:0			C27H56NO7P	FALSE	Positive	CD	MSI Level 2	HILIC_POS	538.3865	4.88	[M+H]+
LPC 20:0			C28H58NO7P	FALSE	Positive	CD	MSI Level 2	HILIC_POS	552.4021	4.846	[M+H]+
LPC 20:1			C28H56NO7P	FALSE	Positive	CD	MSI Level 2	HILIC_POS	550.3864	4.87	[M+H]+
LPC 20:2			C28H54NO7P	FALSE	Positive	CD	MSI Level 2	HILIC_POS	548.3711	4.882	[M+H]+
LPC 20:4			C28H50NO7P	FALSE	Both	CD	MSI Level 2	HILIC_POS|HILIC_NEG	544.3392|602.346	4.849|4.718	[M+H]+|[M-H]-
LPC 22:5			C30H52NO7P	FALSE	Positive	CD	MSI Level 2	HILIC_POS|HILIC_POS	570.3568|570.3551	4.895|4.696	[M+2H]+2|[M+H]+
LPC O-16:0			C24H52NO6P	FALSE	Positive	CD	MSI Level 2	HILIC_POS	482.3602	5.011	[M+H]+
LPC O-16:1			C24H50NO6P	FALSE	Both	CD	MSI Level 2	HILIC_POS|HILIC_NEG	480.3447|492.3456	4.756|4.641	[M+H]+|[M-H]-
LPC O-18:1			C26H54NO6P	FALSE	Positive	CD	MSI Level 2	HILIC_POS|HILIC_POS	508.376|508.3759	4.697|4.958	[M+H]+|[M+H]+
LPC O-22:0			C30H64NO6P	FALSE	Positive	CD	MSI Level 2	HILIC_POS	566.4542	4.874	[M+H]+
LPE 16:0			C21H44NO7P	FALSE	Positive	CD	MSI Level 2	HILIC_POS	454.2927	4.961	[M+H]+
LPE 18:0	HMDB0011129		C23H48NO7P	TRUE	Both	CD; RT	MSI Level 1	HILIC_POS|HILIC_NEG|HILIC_NEG	482.324|480.3096|480.3096	4.915|4.88|4.946	[M+H]+|[M-H]-|[M-H]-					HILIC_NEG	480.3096	4.92	[M-H]-
LPE 18:1			C23H46NO7P	FALSE	Both	CD	MSI Level 2	HILIC_POS|HILIC_POS|HILIC_NEG|HILIC_NEG|HILIC_NEG	502.2928|480.3083|478.294|478.2939|478.294	4.718|4.915|4.798|4.951|4.884	[M+Na]+|[M+H]+|[M-H]-|[M-H]-|[M-H]-
LPE 20:4			C25H44NO7P	FALSE	Both	CD	MSI Level 2	HILIC_POS|HILIC_NEG|HILIC_NEG|HILIC_NEG	502.2926|500.2783|500.2784|500.2784	4.699|4.893|4.684|4.747	[M+H]+|[M-H]-|[M-H]-|[M-H]-
LPE 22:4			C27H48NO7P	FALSE	Both	CD	MSI Level 2	HILIC_POS|HILIC_NEG|HILIC_NEG|HILIC_NEG	530.324|528.3098|528.3098|528.3097	4.677|4.647|4.722|4.872	[M+H]+|[M-H]-|[M-H]-|[M-H]-
LPE 22:6			C27H44NO7P	FALSE	Both	CD	MSI Level 2	HILIC_POS|HILIC_NEG|HILIC_NEG	526.2926|524.2785|524.2784	4.687|4.726|4.878	[M+H]+|[M-H]-|[M-H]-
LPE O-16:1			C21H44NO6P	FALSE	Negative	CD	MSI Level 2	HILIC_NEG	436.2833	4.734	[M-H]-
LPE O-18:1			C23H48NO6P	FALSE	Negative	CD	MSI Level 2	HILIC_NEG|HILIC_NEG	464.3146|464.3147	4.681|4.743	[M-H]-|[M-H]-
LPE O-18:2			C23H46NO6P	FALSE	Negative	CD	MSI Level 2	HILIC_NEG	462.299	4.758	[M-H-H2O]-
LPG 16:1			C22H43O9P	FALSE	Negative	CD	MSI Level 2	HILIC_NEG	481.2573	3.894	[M-H]-
LPG 18:1			C24H47O9P	FALSE	Negative	CD	MSI Level 2	HILIC_NEG|HILIC_NEG	509.2887|509.2885	4.148|3.791	[M-H]-|[M-H]-
LPG 18:2			C24H45O9P	FALSE	Negative	CD	MSI Level 2	HILIC_NEG	507.2729	3.848	[M-H]-
LPG 20:3			C26H47O9P	FALSE	Negative	CD	MSI Level 2	HILIC_NEG	533.2886	3.746	[M-H]-
LPG 20:4			C26H45O9P	FALSE	Negative	CD	MSI Level 2	HILIC_NEG	531.2729	3.688	[M-H]-
LPG 22:5			C28H47O9P	FALSE	Negative	CD	MSI Level 2	HILIC_NEG|HILIC_NEG	557.2883|557.2885	3.612|3.976	[M-H]-|[M-H]-
LPG 22:6			C28H45O9P	FALSE	Negative	CD	MSI Level 2	HILIC_NEG|HILIC_NEG	555.2727|555.2727	4.041|3.663	[M-H]-|[M-H]-
LPI 16:0	HMDB0061695		C25H49O12P	TRUE	Negative	CD; RT	MSI Level 1	HILIC_NEG	571.2884	5.78	[M-H]-					HILIC_NEG	571.2885	5.76	[M-H]-
LPI 18:0	HMDB0240261		C27H53O12P	TRUE	Negative	CD; msPurity; RT	MSI Level 1	HILIC_NEG	599.3199	5.742	[M-H]-					HILIC_NEG	599.3199	5.72	[M-H]-
LPI 18:1			C27H51O12P	FALSE	Negative	CD	MSI Level 2	HILIC_NEG|HILIC_NEG	597.3041|597.3044	5.68|5.752	[M-H]-|[M-H]-
LPI 20:4			C29H49O12P	FALSE	Negative	CD	MSI Level 2	HILIC_NEG|HILIC_NEG	619.2886|619.2885	5.658|5.731	[M-H]-|[M-H]-
LPS 18:0	HMDB0061698		C24H48NO9P	FALSE	Negative	CD	MSI Level 2	HILIC_NEG	524.2992	5.702	[M-H]-
PC 25:0			C34H68NO8P	FALSE	Positive	CD	MSI Level 2	HILIC_POS	650.4751	4.119	[M+H]+
PC 28:0			C36H72NO8P	FALSE	Positive	CD	MSI Level 2	HILIC_POS	678.5064	4.09	[M+H]+
PC 28:1			C36H70NO8P	FALSE	Positive	CD	MSI Level 2	HILIC_POS	676.4907	4.063	[M+H]+
PC 29:0			C37H74NO8P	FALSE	Positive	CD	MSI Level 2	HILIC_POS	692.522	4.077	[M+H]+
PC 30:0			C38H76NO8P	FALSE	Both	CD	MSI Level 2	HILIC_POS|HILIC_POS|HILIC_NEG	706.5376|706.5378|764.5445	4.05|4.265|4.191	[M+H]+|[M+H]+|[M-H]-
PC 31:1			C39H76NO8P	FALSE	Positive	CD	MSI Level 2	HILIC_POS	718.5378	4.008	[M+H]+
PC 32:0	HMDB0000564		C40H80NO8P	TRUE	Positive	CD	MSI Level 2	HILIC_POS	734.5686	4.024	[M+H]+
PC 32:1			C40H78NO8P	FALSE	Both	CD	MSI Level 2	HILIC_POS|HILIC_NEG	732.5531|790.5602	3.992|4.163	[M+H]+|[M-H]-
PC 32:2			C40H76NO8P	FALSE	Positive	CD	MSI Level 2	HILIC_POS	730.5379	3.959	[M+H]+
PC 33:0			C41H82NO8P	FALSE	Positive	CD	MSI Level 2	HILIC_POS	748.5837	4.068	[M+H]+
PC 33:1			C41H80NO8P	FALSE	Both	CD	MSI Level 2	HILIC_POS|HILIC_NEG	746.5691|804.5758	3.975|4.165	[M+H]+|[M-H]-
PC 33:2	HMDB0008132		C41H78NO8P	FALSE	Positive	CD	MSI Level 2	HILIC_POS|HILIC_NEG	744.553|742.5384	3.217|3.475	[M+H]+|[M-H]-
PC 34:1			C42H82NO8P	FALSE	Positive	CD	MSI Level 2	HILIC_POS	760.5841	3.951	[M+H]+
PC 34:2			C42H80NO8P	FALSE	Positive	CD	MSI Level 2	HILIC_POS	758.5689	3.881	[M+H]+
PC 34:3			C42H78NO8P	FALSE	Positive	CD	MSI Level 2	HILIC_POS	756.5534	3.915	[M+H]+
PC 35:2			C43H82NO8P	FALSE	Positive	CD	MSI Level 2	HILIC_POS	772.5845	3.918	[M+H]+
PC 35:5			C43H76NO8P	FALSE	Positive	CD	MSI Level 2	HILIC_POS|HILIC_NEG|HILIC_NEG|HILIC_NEG	766.5375|764.5232|764.5229|764.523	2.958|3.22|1.471|1.582	[M+H]+|[M-H]-|[M-H]-|[M-H]-
PC 35:7			C43H72NO8P	FALSE	Positive	CD	MSI Level 2	HILIC_POS	740.5216	3.095	[M+H]+
PC 36:1	HMDB0008038		C44H84NO8P	TRUE	Both	CD	MSI Level 2	HILIC_POS|HILIC_NEG	786.6003|846.6207	3.9|4.121	[M+H]+|[M-H]-
PC 36:3			C44H82NO8P	FALSE	Positive	CD	MSI Level 2	HILIC_POS	784.5837	3.911	[M+H]+
PC 36:4	HMDB0007982		C44H80NO8P	TRUE	Both	CD	MSI Level 2	HILIC_POS|HILIC_POS|HILIC_NEG|HILIC_NEG	782.5689|782.5686|840.5757|840.5755	3.747|3.853|4.091|4.006	[M+H]+|[M+H]+|[M-H]-|[M-H]-
PC 36:5			C44H78NO8P	FALSE	Positive	CD	MSI Level 2	HILIC_POS	780.5532	3.835	[M+H]+
PC 37:4			C45H82NO8P	FALSE	Positive	CD	MSI Level 2	HILIC_POS|HILIC_POS	764.5586|796.5844	3.803|3.844	[M+H]+|[M+H]+
PC 37:5			C45H80NO8P	FALSE	Positive	CD	MSI Level 2	HILIC_POS	794.5689	3.017	[M+H]+
PC 38:3	HMDB0012457		C46H86NO8P	FALSE	Positive	CD	MSI Level 2	HILIC_POS	812.6136	3.929	[M+H]+
PC 38:4	HMDB0008048		C46H82NO8P	TRUE	Negative	CD	MSI Level 2	HILIC_NEG|HILIC_POS	866.5912|808.5845	3.94|3.813	[M-H]-|[M+H]+
PC 38:5			C46H82NO8P	FALSE	Positive	CD	MSI Level 2	HILIC_NEG|HILIC_POS	866.5912|808.5845	3.94|3.813	[M-H]-|[M+H]+
PC 38:7			C46H78NO8P	FALSE	Positive	CD	MSI Level 2	HILIC_POS	804.5534	3.81	[M+H]+
PC 40:6	HMDB0008057 || HMDB0008601		C48H84NO8P	TRUE	Both	CD	MSI Level 2	HILIC_POS|HILIC_NEG	834.6001|892.6065	3.802|3.92	[M+H]+|[M-H]-
PC 42:8			C50H84NO8P	FALSE	Positive	CD	MSI Level 2	HILIC_POS	858.6001	3.722	[M+H]+
PC O-18:1			C26H52NO7P	FALSE	Positive	CD	MSI Level 2	HILIC_POS|HILIC_NEG|HILIC_NEG|HILIC_POS	522.3551|580.3618|580.3618|522.3552	4.903|4.742|4.856|4.742	[M+H]+|[M-H]-|[M-H]-|[M+H]+
PC O-22:5			C30H52NO7P	FALSE	Positive	CD	MSI Level 2	HILIC_POS|HILIC_POS	570.3568|570.3551	4.895|4.696	[M+2H]+2|[M+H]+
PC O-26:0			C34H70NO7P	FALSE	Positive	CD	MSI Level 2	HILIC_POS	636.496	4.098	[M+H]+
PC O-27:0			C35H72NO7P	FALSE	Positive	CD	MSI Level 2	HILIC_POS	650.5116	4.091	[M+H]+
PC O-28:0			C36H74NO7P	FALSE	Positive	CD	MSI Level 2	HILIC_POS	664.5272	4.072	[M+H]+
PC O-32:1			C40H80NO7P	FALSE	Positive	CD	MSI Level 2	HILIC_POS	718.574	3.983	[M+H]+
PC O-32:4			C40H74NO7P	FALSE	Positive	CD	MSI Level 2	HILIC_POS	744.5536	3.943	[M+H+MeOH]+
PC O-34:1			C42H84NO7P	FALSE	Positive	CD	MSI Level 2	HILIC_POS	746.6057	3.979	[M+H]+
PC O-34:2			C42H82NO7P	FALSE	Positive	CD	MSI Level 2	HILIC_POS	744.59	3.881	[M+H]+
PC O-36:5			C44H80NO7P	FALSE	Both	CD	MSI Level 2	HILIC_POS|HILIC_NEG	766.574|824.5808	3.76|3.895	[M+H]+|[M-H]-
PC O-37:5			C45H82NO7P	FALSE	Positive	CD	MSI Level 2	HILIC_POS	780.5894	3.755	[M+H]+
PC O-38:4			C46H86NO7P	FALSE	Positive	CD	MSI Level 2	HILIC_POS	796.6203	3.815	[M+H]+
PC O-38:6			C46H82NO7P	FALSE	Both	CD	MSI Level 2	HILIC_POS|HILIC_NEG|HILIC_NEG	792.5898|850.5963|850.5957	3.757|4.009|3.846	[M+H]+|[M-H]-|[M-H]-
PC O-40:6			C48H86NO7P	FALSE	Positive	CD	MSI Level 2	HILIC_POS	820.6208	3.779	[M+H]+
PE 34:2			C39H74NO8P	FALSE	Negative	CD	MSI Level 2	HILIC_NEG|HILIC_NEG	714.5073|714.5074	3.503|3.562	[M-H]-|[M-H]-
PE 36:2			C41H78NO8P	FALSE	Negative	CD	MSI Level 2	HILIC_POS|HILIC_NEG	744.553|742.5384	3.217|3.475	[M+H]+|[M-H]-
PE 36:4	HMDB0009385		C41H74NO8P	FALSE	Negative	CD	MSI Level 2	HILIC_NEG	738.5071	3.374	[M-H]-
PE 38:5			C43H76NO8P	FALSE	Negative	CD	MSI Level 2	HILIC_POS|HILIC_NEG|HILIC_NEG|HILIC_NEG	766.5375|764.5232|764.5229|764.523	2.958|3.22|1.471|1.582	[M+H]+|[M-H]-|[M-H]-|[M-H]-
PE 38:6	HMDB0009102		C43H74NO8P	FALSE	Negative	CD	MSI Level 2	HILIC_NEG	762.507	3.302	[M-H]-
PE 40:5			C45H80NO8P	FALSE	Negative	CD	MSI Level 2	HILIC_NEG	792.5528	3.285	[M-H]-
PE 40:6			C45H78NO8P	FALSE	Negative	CD	MSI Level 2	HILIC_NEG|HILIC_NEG	790.5381|790.5383	3.334|1.515	[M-H]-|[M-H]-
PE 40:7			C45H76NO8P	FALSE	Negative	CD	MSI Level 2	HILIC_NEG	788.5222	3.157	[M-H]-
PE O-36:5			C41H74NO7P	FALSE	Both	CD	MSI Level 2	HILIC_POS|HILIC_POS|HILIC_NEG	724.5269|724.5268|722.5127	2.745|2.191|3.035	[M+H]+|[M+H]+|[M-H]-
PE O-38:6			C43H76NO7P	FALSE	Both	CD	MSI Level 2	HILIC_POS|HILIC_POS|HILIC_NEG	750.5426|750.5425|748.528	2.705|2.085|2.875	[M+H]+|[M+H]+|[M-H]-
PE O-40:7			C45H78NO7P	FALSE	Negative	CD	MSI Level 2	HILIC_NEG	774.5375	1.129	[M-H]-
PE O-40:8			C45H76NO7P	FALSE	Negative	CD	MSI Level 2	HILIC_NEG	772.528	2.811	[M-H]-
PG 34:1			C40H77O10P	FALSE	Both	CD	MSI Level 2	HILIC_POS|HILIC_POS|HILIC_NEG	766.5582|766.5585|747.5177	1.26|1.739|1.234	[M+H]+|[M+H]+|[M-H]-
PG 36:1;O			C42H81O11P	FALSE	Negative	CD	MSI Level 2	HILIC_NEG	791.5419	1.489	[M-H]-
PI 36:4			C45H79O13P	FALSE	Negative	CD	MSI Level 2	HILIC_NEG	857.5181	5.014	[M-H]-
PI 38:4			C47H83O13P	FALSE	Both	CD	MSI Level 2	HILIC_POS|HILIC_NEG	904.5893|885.5494	5.04|4.996	[M+NH4]+|[M-H]-
PI 38:5			C47H81O13P	FALSE	Positive	CD	MSI Level 2	HILIC_POS	902.5741	5.043	[M+NH4]+
PI 40:5			C49H85O13P	FALSE	Negative	CD	MSI Level 2	HILIC_NEG	911.5648	4.996	[M-H]-
PS 36:1			C42H80NO10P	FALSE	Both	CD	MSI Level 2	HILIC_POS|HILIC_NEG	790.5582|788.5432	5.067|5.057	[M+H]+|[M-H]-
PS 40:6			C46H78NO10P	FALSE	Both	CD	MSI Level 2	HILIC_POS|HILIC_NEG	836.5425|834.5291	4.986|4.985	[M+H]+|[M-H]-
SM 32:1;O2	HMDB0011697		C37H75N2O6P	TRUE	Both	CD	MSI Level 2	HILIC_POS|HILIC_NEG|HILIC_NEG	675.5432|733.55|733.5499	4.705|4.687|4.696	[M+H]+|[M-H]-|[M+FA-H]-
SM 32:2;O2			C37H73N2O6P	FALSE	Positive	CD	MSI Level 2	HILIC_POS	673.5275	4.716	[M+H]+
SM 33:1;O2			C38H77N2O6P	FALSE	Positive	CD	MSI Level 2	HILIC_POS	689.5588	4.685	[M+H]+
SM 34:1;O2	HMDB0010169		C39H79N2O6P	TRUE	Positive	CD	MSI Level 2	HILIC_POS	703.5742	4.67	[M+H]+
SM 34:2;O2			C39H77N2O6P	FALSE	Positive	CD	MSI Level 2	HILIC_POS	701.5588	4.673	[M+H]+
SM 35:1;O2			C40H81N2O6P	FALSE	Positive	CD	MSI Level 2	HILIC_POS	717.59	4.656	[M+H]+
SM 36:2;O2			C41H81N2O6P	FALSE	Both	CD	MSI Level 2	HILIC_POS|HILIC_NEG	729.5902|787.5967	4.647|4.645	[M+H]+|[M-H]-
SM 38:2;O2			C43H85N2O6P	FALSE	Positive	CD	MSI Level 2	HILIC_POS	757.6212	4.632	[M+H]+
SM 42:3;O2			C47H91N2O6P	FALSE	Positive	CD	MSI Level 2	HILIC_POS	811.6683	4.59	[M+H]+

## Sheet: TableS9
Table S9 List of compounds detected in lipid intracellular extracts of cardiac microtissues by RP-C30 UHPLC-MSn. The compound name(s) are reported using the LMSD abbreviated format, alongside the lipid class and molecular formula, for each record. Also reported is whether the compound is present within the MTox list of toxicity metabolic biomarkers, the ionisation mode in which the compounds were…
Compound Name	Lipid Class	Molecular Formula	Ionisation	MTox	Annotation Source	Annotation Confidence	LS_Mass	LS_rt_min	LS_ion_form	CD_m/z	CD_rt_min	CD_ion_form	msP_mz	msP_rt_min	msP_ion_form
CAR 14:0	Acyl carnitine	C21 H41 N1 O4	positive	TRUE	LS, CD	MSI Level 2	371.304	1.52	[M+H]+	372.311	1.51	[M+H]+
CAR 14:1	Acyl carnitine	C21 H39 N1 O4	positive	FALSE	LS	MSI Level 2	369.288	1.23	[M+H]+
CAR 16:0	Acyl carnitine	C23 H45 N1 O4	positive	TRUE	LS, CD	MSI Level 2	399.335	2.44	[M+H]+	400.342	2.43	[M+H]+
CAR 16:1	Acyl carnitine	C23 H43 N1 O4	positive	FALSE	LS, CD	MSI Level 2	397.319	1.73	[M+H]+	398.327	1.72	[M+H]+
CAR 17:1	Acyl carnitine	C24 H45 N1 O4	positive	FALSE	LS, CD	MSI Level 2	411.335	2.12	[M+H]+	412.342	2.12	[M+H]+
CAR 18:0	Acyl carnitine	C25 H49 N1 O4	positive	TRUE	LS, CD	MSI Level 2	427.366	3.91	[M+H]+	428.373	3.91	[M+H]+
CAR 18:1	Acyl carnitine	C25 H47 N1 O4	positive	FALSE	LS, CD	MSI Level 2	425.351	2.72	[M+H]+	426.358	2.73	[M+H]+
CAR 18:2	Acyl carnitine	C25 H45 N1 O4	positive	TRUE	LS, CD	MSI Level 2	423.335	1.94	[M+H]+	424.342	1.94	[M+H]+
CAR 2:0	Acyl carnitine	C9 H17 N1 O4	positive	TRUE	LS, msP	MSI Level 1	203.116	0.71	[M+H]+				204.123	0.71	[M+H]+
CAR 20:0	Acyl carnitine	C27 H53 N1 O4	positive	FALSE	LS, CD	MSI Level 2	455.397	4.51	[M+H]+	456.405	4.52	[M+H]+
CAR 20:3	Acyl carnitine	C27 H47 N1 O4	positive	FALSE	LS	MSI Level 2	449.351	2.28	[M+H]+
CAR 20:4	Acyl carnitine	C27 H45 N1 O4	positive	FALSE	LS, CD	MSI Level 2	447.335	1.89	[M+H]+	448.342	1.89	[M+H]+
CAR 20:5	Acyl carnitine	C27 H43 N1 O4	positive	FALSE	LS, CD	MSI Level 2	445.319	1.48	[M+H]+	446.327	1.48	[M+H]+
CAR 22:5	Acyl carnitine	C29 H47 N1 O4	positive	FALSE	LS	MSI Level 2	473.351	2.06	[M+H]+
CAR 22:6	Acyl carnitine	C29 H45 N1 O4	positive	FALSE	LS	MSI Level 2	471.335	1.79	[M+H]+
CE 16:1	Cholesterol ester	C43 H74 O2	positive	FALSE	LS, CD	MSI Level 2	622.569	20.19	[M+NH4]+	640.603	20.18	[M+NH4]+
CE 17:1	Cholesterol ester	C44 H76 O2	positive	FALSE	LS, CD	MSI Level 2	636.585	20.76	[M+NH4]+	654.619	20.77	[M+NH4]+
CE 18:0	Cholesterol ester	C45 H80 O2	positive	FALSE	LS, CD	MSI Level 2	652.616	22.13	[M+NH4]+	670.65	22.14	[M+NH4]+
CE 18:1	Cholesterol ester	C45 H78 O2	positive	FALSE	LS	MSI Level 2	650.6	21.26	[M+NH4]+
CE 18:2	Cholesterol ester	C45 H76 O2	positive	FALSE	LS, CD	MSI Level 2	648.585	20.36	[M+NH4]+	666.619	20.32	[M+NH4]+
CE 18:3	Cholesterol ester	C45 H74 O2	positive	FALSE	LS	MSI Level 2	646.569	19.42	[M+NH4]+
CE 20:1	Cholesterol ester	C47 H82 O2	positive	FALSE	LS, CD	MSI Level 2	678.631	22.05	[M+NH4]+	696.665	22.05	[M+NH4]+
CE 20:2	Cholesterol ester	C47 H80 O2	positive	FALSE	LS	MSI Level 2	676.616	21.26	[M+NH4]+
CE 20:3	Cholesterol ester	C47 H78 O2	positive	FALSE	LS, CD	MSI Level 2	674.6	20.48	[M+NH4]+	692.634	20.48	[M+NH4]+
CE 20:4	Cholesterol ester	C47 H76 O2	positive	FALSE	LS, msP	MSI Level 1	672.585	19.65	[M+NH4]+				690.61835|695.5739	19.65||19.65	[M+NH4]+||[M+Na]+
CE 20:5	Cholesterol ester	C47 H74 O2	positive	FALSE	LS, CD	MSI Level 2	670.569	15.50||15.62||15.98	[M+H]+||[M+NH4]+||[M+NH4]+	688.603	15.63	[M+NH4]+
CE 22:3	Cholesterol ester	C49 H82 O2	positive	FALSE	LS, CD	MSI Level 2	702.631	21.42	[M+NH4]+	720.666	21.42	[M+NH4]+
CE 22:4	Cholesterol ester	C49 H80 O2	positive	FALSE	LS, CD	MSI Level 2	700.616	20.65	[M+NH4]+	718.65	20.65	[M+NH4]+
CE 22:5	Cholesterol ester	C49 H78 O2	positive	FALSE	LS, CD	MSI Level 2	698.6	20.06	[M+NH4]+	716.634	19.76||20.11	[M+NH4]+||[M+NH4]+
CE 22:6	Cholesterol ester	C49 H76 O2	positive	FALSE	LS, CD	MSI Level 2	696.585	15.83||15.84	[M+H]+||[M+NH4]+	714.618	19.18	[M+NH4]+
CE 24:3	Cholesterol ester	C51 H86 O2	positive	FALSE	LS, CD	MSI Level 2	730.663	22.14	[M+NH4]+	748.697	22.15	[M+NH4]+
CE 24:4	Cholesterol ester	C51 H84 O2	positive	FALSE	LS, CD	MSI Level 2	728.647	21.55	[M+NH4]+	746.681	21.55	[M+NH4]+
CE 24:6	Cholesterol ester	C51 H80 O2	positive	FALSE	LS	MSI Level 2	724.616	14.61	[M+H]+
Cer 32:1;O2	Ceramide	C32 H63 N1 O3	both	FALSE	LS, CD	MSI Level 2	509.481	7.72||7.72	[M+H-H2O]+||[M+HCOO]-	492.4777||554.4791	7.73||7.72	[M+H-H2O]+||[M+HCOO]-
Cer 33:1;O2	Ceramide	C33 H65 N1 O3	both	FALSE	LS, CD	MSI Level 2	523.496	8.64||8.66	[M+H-H2O]+||[M+HCOO]-	524.504	8.66	[M+H]+
Cer 34:0;O2	Ceramide	C34 H69 N1 O3	both	FALSE	LS, CD	MSI Level 2	539.528	10.67||10.65	[M+H]+||[M+HCOO]-	540.535	10.61	[M+H]+
Cer 34:1;O2	Ceramide	C34 H67 N1 O3	both	TRUE	LS, CD	MSI Level 2	537.512	9.75||9.73	[M+H-H2O]+||[M+HCOO]-	520.5088||572.4816||582.5101	9.73||9.39||9.74	[M+H-H2O]+||[M+Cl]-||[M+HCOO]-
Cer 34:1;O3	Ceramide	C34 H67 N1 O4	negative	FALSE	LS	MSI Level 2	553.507	8.75	[M+HCOO]-
Cer 34:2;O2	Ceramide	C34 H65 N1 O3	both	FALSE	LS, CD	MSI Level 2	535.496	8.04||8.05	[M+H-H2O]+||[M+HCOO]-	536.5038||518.4934	8.76||8.04	[M+H]+||[M+H-H2O]+
Cer 34:2;O3	Ceramide	C34 H65 N1 O4	both	FALSE	LS	MSI Level 2	551.491	7.28||7.27	[M+H-H2O]+||[M+HCOO]-
Cer 34:3;O2	Ceramide	C34 H63 N1 O3	positive	FALSE	LS	MSI Level 2	533.481	7.28	[M+H]+
Cer 35:1;O2	Ceramide	C35 H69 N1 O3	both	FALSE	LS, CD	MSI Level 2	551.528	11.03||11.06	[M+H-H2O]+||[M+HCOO]-	552.535	11.06	[M+H]+
Cer 36:0;O2	Ceramide	C36 H73 N1 O3	both	FALSE	LS	MSI Level 2	567.559	13.49||13.51	[M+H]+||[M+HCOO]-
Cer 36:1;O2	Ceramide	C36 H71 N1 O3	both	FALSE	LS, CD	MSI Level 2	565.543	12.54||12.55	[M+H-H2O]+||[M+HCOO]-	548.54	12.53	[M+H-H2O]+
Cer 36:2;O2	Ceramide	C36 H69 N1 O3	both	FALSE	LS, CD	MSI Level 2	563.528	10.31||10.25	[M+H-H2O]+||[M+HCOO]-	564.535	10.23	[M+H]+
Cer 37:1;O2	Ceramide	C37 H73 N1 O3	both	FALSE	LS, CD	MSI Level 2	579.559	13.48||13.5	[M+H-H2O]+||[M+HCOO]-	602.5486||624.5573	13.49||13.50	[M+Na]+||[M+HCOO]-
Cer 38:0;O2	Ceramide	C38 H77 N1 O3	both	FALSE	LS	MSI Level 2	595.59	14.03||14.05	[M+H-H2O]+||[M+HCOO]-
Cer 38:1;O2	Ceramide	C38 H75 N1 O3	both	FALSE	LS, CD	MSI Level 2	593.575	13.82||13.82	[M+H-H2O]+||[M+HCOO]-	576.572	13.817	[M+H-H2O]+
Cer 38:2;O2	Ceramide	C38 H73 N1 O3	both	FALSE	LS, CD	MSI Level 2	591.559	13.25||13.25	[M+H-H2O]+||[M+HCOO]-	574.556	13.244	[M+H-H2O]+
Cer 39:1;O2	Ceramide	C39 H77 N1 O3	both	FALSE	LS, CD	MSI Level 2	607.59	14.18||14.18	[M+H-H2O]+||[M+HCOO]-	630.58	14.178	[M+Na]+
Cer 39:2;O2	Ceramide	C39 H75 N1 O3	both	FALSE	LS	MSI Level 2	605.575	13.51||13.5	[M+H-H2O]+||[M+HCOO]-
Cer 40:0;O2	Ceramide	C40 H81 N1 O3	both	FALSE	LS, CD	MSI Level 2	623.622	14.75||14.76	[M+H-H2O]+||[M+HCOO]-	624.629	14.75||14.905	[M+H]+||[M+H]+
Cer 40:1;O2	Ceramide	C40 H79 N1 O3	both	FALSE	LS, CD	MSI Level 2	621.606	14.52||14.04||14.27||14.51	[M+H-H2O]+||[M+HCOO]-||[M+HCOO]-||[M+HCOO]-	644.5955||604.6027||666.6045||666.6040	14.25||14.50||14.40||14.51	[M+Na]+||M+H-H2O]+||[M+HCOO]-||[M+HCOO]-
Cer 40:1;O3	Ceramide	C40 H79 N1 O4	negative	FALSE	LS	MSI Level 2	637.601	14.18	[M+HCOO]-
Cer 40:2;O2	Ceramide	C40 H77 N1 O3	both	FALSE	LS, CD	MSI Level 2	619.59	13.8||13.96||13.81||13.98	[M+H-H2O]+||[M+H-H2O]+||[M+HCOO]-||[M+HCOO]-	602.5872||664.5885	13.97||13.98	[M+H-H2O]+||[M+HCOO]-
Cer 40:2;O3	Ceramide	C40 H77 N1 O4	positive	FALSE	LS	MSI Level 2	635.585	14.07	[M+H-H2O]+
Cer 40:3;O2	Ceramide	C40 H75 N1 O3	positive	FALSE	LS	MSI Level 2	617.575	14.04||14.17	[M+H]+||[M+H]+
Cer 41:0;O2	Ceramide	C41 H83 N1 O3	both	FALSE	LS, CD	MSI Level 2	637.637	15.14||15.14	[M+H-H2O]+||[M+HCOO]-	638.6441||682.6354	15.14||15.14	[M+H]+||[M+HCOO]-
Cer 41:0;O3	Ceramide	C41 H83 N1 O4	negative	FALSE	LS	MSI Level 2	653.632	14.51	[M+HCOO]-
Cer 41:1;O2	Ceramide	C41 H81 N1 O3	both	FALSE	LS, CD	MSI Level 2	635.622	14.9||14.89	[M+H-H2O]+||[M+HCOO]-	658.6109||658.6111||634.6146	14.88||14.70||14.88	[M+Na]+||[M+Na]+||[M-H]-
Cer 41:1;O3	Ceramide	C41 H81 N1 O4	negative	FALSE	LS	MSI Level 2	651.617	13.89	[M+HCOO]-
Cer 41:2;O2	Ceramide	C41 H79 N1 O3	both	FALSE	LS, CD	MSI Level 2	633.606	14.12||14.31||14.13||14.32	[M+H]+||[M+H-H2O]+||[M+HCOO]-||[M+HCOO]-	634.6135||616.6026||||656.5955	13.85||14.11||14.31	[M+H]+||[M+H-H2O]+||[M+Na]+
Cer 41:2;O3	Ceramide	C41 H79 N1 O4	negative	FALSE	LS	MSI Level 2	649.601	13.42	[M+HCOO]-
Cer 41:3;O2	Ceramide	C41 H77 N1 O3	both	FALSE	LS, CD	MSI Level 2	631.59	13.59||13.6	[M+H]+||[M+HCOO]-	676.5888||676.5887	13.51||13.59	[M+HCOO]-||[M+HCOO]-
Cer 42:0;O2	Ceramide	C42 H85 N1 O3	both	FALSE	LS, CD	MSI Level 2	651.653	15.54||15.73||15.74	[M+H-H2O]+||[M+H]+||[M+HCOO]-	652.6605||652.6606||696.6512	15.54||15.73||15.73	[M+H]+||[M+H]+||[M+HCOO]-
Cer 42:1;O2	Ceramide	C42 H83 N1 O3	both	FALSE	LS, CD	MSI Level 2	649.637	14.82||15.15||15.27||14.84||15.15||15.28	[M+H]+||[M+H-H2O]+||[M+H-H2O]+||[M+HCOO]-||[M+HCOO]-||[M+HCOO]-	650.6443||650.6448||650.6448||672.6262||694.6337||694.6355||694.6353	14.68||14.83||14.99||15.27||14.68||15.14||15.28	[M+H]+||[M+H]+||[M+Na]+||[M+H]+||[M+HCOO]-||[M+HCOO]-
Cer 42:1;O3	Ceramide	C42 H83 N1 O4	negative	FALSE	LS	MSI Level 2	665.632	14.08	[M+HCOO]-
Cer 42:2;O2	Ceramide	C42 H81 N1 O3	both	FALSE	LS, CD	MSI Level 2	647.622	14.44||14.67||14.44||14.67	[M+H-H2O]+||[M+H-H2O]+||[M+HCOO]-||[M+HCOO]-	670.6111||648.6289||648.6291||670.6112||630.6181||670.6109||692.6196||692.6200||692.6197	14.19||13.86||14.18||14.32||14.43||14.66||14.44||13.77||14.67	[M+Na]+||[M+H]+||[M+H]+||M+Na]+||[M+H-H2O]+||[M+HCOO]-||[M+Na]+||[M+HCOO]-||[M+HCOO]-||[M+HCOO]-
Cer 42:2;O3	Ceramide	C42 H81 N1 O4	negative	FALSE	LS, CD	MSI Level 2	663.617	13.47||14.12	[M+HCOO]-||[M+HCOO]-	708.615	13.47	[M+HCOO]-
Cer 42:3;O2	Ceramide	C42 H79 N1 O3	both	FALSE	LS, CD	MSI Level 2	645.606	13.9||13.9	[M+H-H2O]+|[M+HCOO]-	628.6028||690.6039	13.91||13.90	[M+H-H2O]+||[M+HCOO]-
Cer 43:1;O2	Ceramide	C43 H85 N1 O3	both	FALSE	LS, CD	MSI Level 2	663.653	15.5||15.51	[M+H-H2O]+||[M+HCOO]-	646.6500||708.6513	15.67||15.49	[M+H-H2O]+||[M+HCOO]-
Cer 43:1;O3	Ceramide	C43 H85 N1 O4	positive	FALSE	LS	MSI Level 2	679.648	14.76	[M+H-H2O]+
Cer 43:2;O2	Ceramide	C43 H83 N1 O3	both	FALSE	LS, CD	MSI Level 2	661.637	14.63||14.78||14.63||14.79	[M+H-H2O]+||[M+H-H2O]+||[M+HCOO]-||[M+HCOO]-	684.626	14.78	[M+Na]+
Cer 43:2;O3	Ceramide	C43 H83 N1 O4	positive	FALSE	LS	MSI Level 2	677.632	15.16	[M+H-H2O]+
Cer 43:3;O2	Ceramide	C43 H81 N1 O3	negative	FALSE	LS, CD	MSI Level 2	659.622	14.23	[M+HCOO]-	682.611	14.22	[M+Na]+
Cer 44:1;O2	Ceramide	C44 H87 N1 O3	both	FALSE	LS, CD	MSI Level 2	677.669	16.08||16.07	[M+H]+||[M+HCOO]-	700.6580||722.6671	16.06||16.07	[M+Na]+||[M+HCOO]-
Cer 44:1;O3	Ceramide	C44 H87 N1 O4	positive	FALSE	LS	MSI Level 2	693.663	15.15	[M+H-H2O]+
Cer 44:2;O2	Ceramide	C44 H85 N1 O3	both	FALSE	LS, CD	MSI Level 2	675.653	15.16||15.44||15.15||15.44	[M+H-H2O]+||[M+H]+||[M+HCOO]-||[M+HCOO]-	698.6423||698.6423	15.42||15.15	[M+Na]+
CerPE 34:1;O2	Phosphatidylethanolamine ceramide	C36 H73 N2 O6 P1	negative	FALSE	LS, CD	MSI Level 2	660.521	6.19||7.75	[M-H]-||[M-H]-	659.514	7.74	[M-H]-
CerPE 40:1;O2	Phosphatidylethanolamine ceramide	C42 H85 N2 O6 P1	negative	FALSE	LS	MSI Level 2	744.615	12.5||12.53	[M-H]-||[M-H]-
CerPE 42:1;O2	Phosphatidylethanolamine ceramide	C44 H89 N2 O6 P1	negative	FALSE	LS	MSI Level 2	772.646	13.83	[M-H]-
CerPE 42:2;O2	Phosphatidylethanolamine ceramide	C44 H87 N2 O6 P1	negative	FALSE	LS	MSI Level 2	770.63	13.77	[M-H]-
Cholesterol	Cholesterol	C27 H46 O1	positive	TRUE	LS, msP	MSI Level 1	386.355	21.26	[M+H-H2O]+				369.352	21.26	[M+H-H2O]+
CL 52:3	Cardiolipin	C61 H114 O16 P2	negative	FALSE	LS	MSI Level 2	1164.76	14.07	[M-H]-
CL 52:4	Cardiolipin	C61 H112 O16 P2	negative	FALSE	LS	MSI Level 2	1162.74	13.73	[M-H]-
CL 54:3	Cardiolipin	C63 H118 O16 P2	both	FALSE	LS	MSI Level 2	1192.79	14.42||14.53	[M+Na]+||[M-H]-
CL 54:4	Cardiolipin	C63 H116 O16 P2	both	FALSE	LS	MSI Level 2	1190.77	14.15||14.16	[M+Na]+||[M-H]-
CL 56:5	Cardiolipin	C65 H118 O16 P2	negative	FALSE	LS	MSI Level 2	1216.79	14.29	[M-H]-
CL 56:6	Cardiolipin	C65 H116 O16 P2	negative	FALSE	LS	MSI Level 2	1214.77	14.03	[M-H]-
CL 64:3	Cardiolipin	C73 H136 O17 P2	both	FALSE	LS	MSI Level 2	1346.93	16.13||16.12	[M+Na]+||[M-H]-
CL 66:3	Cardiolipin	C75 H140 O17 P2	both	FALSE	LS, CD	MSI Level 2	1374.96	16.79||16.77	[M+Na]+||[M-H]-	1373.95	16.77	[M-H]-
CL 66:4	Cardiolipin	C75 H138 O17 P2	both	FALSE	LS	MSI Level 2	1372.94	16.22||16.24	[M+Na]+||[M-H]-
CL 68:3	Cardiolipin	C77 H144 O17 P2	both	FALSE	LS, CD	MSI Level 2	1402.99	17.51||17.48	[M+Na]+||[M-H]-	1401.98	17.5	[M-H]-
CL 68:4	Cardiolipin	C77 H142 O17 P2	both	FALSE	LS, CD	MSI Level 2	1400.97	16.87||16.86	[M+Na]+||[M-H]-	1399.97	16.87	[M-H]-
CL 68:5	Cardiolipin	C77 H140 O17 P2	both	FALSE	LS	MSI Level 2	1398.96	16.33||16.34	[M+Na]+||[M-H]-
CL 68:7	Cardiolipin	C77 H136 O17 P2	both	FALSE	LS	MSI Level 2	1394.93	16.22||16.22	[M+H]+||[M-H]-
CL 70:4	Cardiolipin	C79 H146 O17 P2	both	FALSE	LS, CD	MSI Level 2	1429	17.58||17.59	[M+Na]+||[M-H]-	1447.0363||1427.9960	17.60||17.59	[M+NH4]+||[M-H]-
CL 70:5	Cardiolipin	C79 H144 O17 P2	both	FALSE	LS, CD	MSI Level 2	1426.99	17.01||16.99	[M+Na]+||[M-H]-	1445.0218||1425.9803	17.35||17.00	[M+NH4]+||[M-H]-
CL 70:7	Cardiolipin	C79 H140 O17 P2	both	FALSE	LS, CD	MSI Level 2	1422.96	16.26||16.27	[M+Na]+||[M-H]-	1440.99	16.2	[M+NH4]+
CL 71:4	Cardiolipin	C80 H148 O17 P2	both	FALSE	LS	MSI Level 2	1443.02	17.95||17.96	[M+Na]+||[M-H]-
CL 72:4	Cardiolipin	C81 H150 O17 P2	both	FALSE	LS, CD	MSI Level 2	1457.03	18.34||18.35	[M+Na]+||[M-H]-	1456.03	18.35	[M-H]-
CL 72:5	Cardiolipin	C81 H148 O17 P2	both	FALSE	LS, CD	MSI Level 2	1455.02	17.73||17.74	[M+Na]+||[M-H]-	1454.01	17.74	[M-H]-
CL 72:6	Cardiolipin	C81 H146 O17 P2	both	FALSE	LS, CD	MSI Level 2	1453	17.15||17.16	[M+Na]+||[M-H]-	1452	17.16	[M-H]-
CL 72:7	Cardiolipin	C81 H144 O17 P2	both	FALSE	LS, CD	MSI Level 2	1450.99	16.63||16.62	[M+Na]+||[M-H]-	1469.0220||1449.9808	16.90||16.63	[M+NH4]+||[M-H]-
CL 72:8	Cardiolipin	C81 H142 O17 P2	both	FALSE	LS, CD	MSI Level 2	1448.97	16.36||16.99	[M+Na]+||[M-H]-	1467.0062||1467.0052||1447.9643	16.37||16.12||16.13	[M+NH4]+||[M+NH4]+||[M-H]-
CL 72:9	Cardiolipin	C81 H140 O17 P2	positive	FALSE	LS, CD	MSI Level 2	1446.96	16.47	[M+Na]+	1464.9906||1464.9908	15.87||16.05	[M+NH4]+||[M+NH4]+
CL 73:7	Cardiolipin	C82 H146 O17 P2	both	FALSE	LS	MSI Level 2	1465	16.98||16.99	[M+Na]+||[M-H]-
CL 74:6	Cardiolipin	C83 H150 O17 P2	both	FALSE	LS	MSI Level 2	1481.03	17.92||17.92	[M+Na]+||[M-H]-
CL 74:7	Cardiolipin	C83 H148 O17 P2	both	FALSE	LS, CD	MSI Level 2	1479.02	17.34||17.34	[M+Na]+||[M-H]-	1497.0530||1478.0099||1478.0120	17.61||18.36||17.35	[M+NH4]+||[M-H]-||[M-H]-
CL 74:8	Cardiolipin	C83 H146 O17 P2	both	FALSE	LS, CD	MSI Level 2	1477	17.71||17.73	[M+Na]+||[M-H]-	1475.99	17.73	[M-H]-
CL 74:9	Cardiolipin	C83 H144 O17 P2	both	FALSE	LS, CD	MSI Level 2	1474.99	16.49||16.49	[M+Na]+||[M-H]-	1493.0217||1493.0215||1473.9783	16.72||16.46||17.16	[M+NH4]+||[M+NH4]+||[M-H]-
CL 76:10	Cardiolipin	C85 H146 O17 P2	both	FALSE	LS, CD	MSI Level 2	1501	17.33||17.34	[M+Na]+||[M-H]-	1519.0367||1519.0376	16.49||16.67	[M+NH4]+||[M+NH4]+
CL 76:11	Cardiolipin	C85 H144 O17 P2	both	FALSE	LS, CD	MSI Level 2	1498.99	16.33||16.8	[M+Na]+||[M-H]-	1517.02	16.34	[M+NH4]+
CL 76:12	Cardiolipin	C85 H142 O17 P2	positive	FALSE	LS, CD	MSI Level 2	1496.97	15.89	[M+Na]+	1515.01	15.87	[M+NH4]+
CL 76:8	Cardiolipin	C85 H150 O17 P2	both	FALSE	LS, CD	MSI Level 2	1505.03	17.55||17.54	[M+Na]+||[M-H]-	1523.07	17.55	[M+NH4]+
CL 76:9	Cardiolipin	C85 H148 O17 P2	positive	FALSE	LS, CD	MSI Level 2	1503.02	17	[M+Na]+	1521.0530||1521.0525||1521.0531	17.39||16.99||17.21	[M+NH4]+||[M+NH4]+||[M+NH4]+
CoQ10	Coenzyme	C59 H90 O4	positive	FALSE	LS, CD, msP	MSI Level 1	862.684	17.17||17.31	[M+NH4]+||[M+NH4]+	880.716	17.17	[M+NH4]+	863.691	17.18	[M+H]+
CoQ6	Coenzyme	C39 H58 O4	positive	FALSE	LS, CD	MSI Level 2	590.433	17.18	[M+H]+	591.441	17.17	[M+H]+
CoQ7	Coenzyme	C44 H66 O4	positive	FALSE	LS, CD	MSI Level 2	658.496	17.18	[M+H]+	659.504	17.17	[M+H]+
CoQ8	Coenzyme	C49 H74 O4	positive	FALSE	LS, CD	MSI Level 2	726.559	17.17	[M+H]+	727.566	17.17	[M+H]+
CoQ9	Coenzyme	C54 H82 O4	positive	FALSE	LS, CD	MSI Level 2	794.621	15.84	[M+NH4]+	812.655	15.84	[M+NH4]+
DG 34:0	Diglyceride	C37 H72 O5	positive	FALSE	LS	MSI Level 2	596.538	14.39	[M+NH4]+
DG 34:1	Diglyceride	C37 H70 O5	positive	FALSE	LS, CD	MSI Level 2	594.522	13.73	[M+NH4]+	612.556	13.72	[M+NH4]+
DG 36:1	Diglyceride	C39 H74 O5	positive	FALSE	LS, CD	MSI Level 2	622.554	14.4	[M+NH4]+	640.588	14.41	[M+NH4]+
DG 36:2	Diglyceride	C39 H72 O5	positive	TRUE	LS, CD	MSI Level 2	620.538	13.77	[M+NH4]+	638.5719||638.5720	13.90||13.76	[M+NH4]+||[M+NH4]+
DG 36:3	Diglyceride	C39 H70 O5	positive	TRUE	LS, CD	MSI Level 2	618.522	13.38	[M+NH4]+	636.557	13.39	[M+NH4]+
DG 38:1	Diglyceride	C41 H78 O5	positive	FALSE	LS	MSI Level 2	650.585	14.4	[M+NH4]+
DG 38:2	Diglyceride	C41 H76 O5	positive	FALSE	LS	MSI Level 2	648.569	14.4	[M+NH4]+
DG 38:3	Diglyceride	C41 H74 O5	positive	FALSE	LS	MSI Level 2	646.554	14.25	[M+NH4]+
DG 38:4	Diglyceride	C41 H72 O5	positive	FALSE	LS	MSI Level 2	644.538	13.56||13.77	[M+NH4]+||[M+NH4]+
DG 38:5	Diglyceride	C41 H70 O5	positive	FALSE	LS, CD	MSI Level 2	642.522	12.59	[M+NH4]+	660.556	13.33	[M+NH4]+
DG 39:3	Diglyceride	C42 H76 O5	positive	FALSE	LS	MSI Level 2	660.569	14.43	[M+NH4]+
DG 40:3	Diglyceride	C43 H78 O5	positive	FALSE	LS, CD	MSI Level 2	674.585	14.75	[M+NH4]+	692.619	14.75	[M+NH4]+
DG 40:4	Diglyceride	C43 H76 O5	positive	FALSE	LS, CD	MSI Level 2	672.569	13.57||14.24	[M+NH4]+||[M+NH4]+	690.603	14.08	[M+NH4]+
DG 40:5	Diglyceride	C43 H74 O5	positive	FALSE	LS, CD	MSI Level 2	670.554	13.61||13.82||14.02	[M+NH4]+||[M+NH4]+||[M+NH4]+	688.5876||688.5874	14.02||13.83	[M+NH4]+||[M+NH4]+
DG 40:6	Diglyceride	C43 H72 O5	positive	FALSE	LS, CD	MSI Level 2	668.538	12.8||13.61	[M+NH4]+||[M+NH4]+	686.572	12.83	[M+NH4]+
DG 40:7	Diglyceride	C43 H70 O5	positive	FALSE	LS, CD	MSI Level 2	666.522	11.74	[M+NH4]+	684.556	11.74	[M+NH4]+
FA 18:1	Fatty acyl	C18 H34 O2	negative	TRUE	CD, msP	MSI Level 1				281.249	4.34	[M-H]-	281.249	4.34	[M-H]-
FA 20:4	Fatty acyl	C20 H32 O2	negative	TRUE	LS	MSI Level 2	304.24	3.82	[M-H]-
FA 22:5	Fatty acyl	C22 H34 O2	negative	FALSE	LS	MSI Level 2	330.256	1.12	[M-H]-
GD3 34:1;O2	Ganglioside GD3	C68 H121 N3 O29	negative	FALSE	LS	MSI Level 2	1443.81	5.84	[M-H]-
Glycerophosphocholine	Phosphatidylcholine	C8 H20 N1 O6 P1	positive	FALSE	msP	MSI Level 1							258.11	0.71	[M+H]+
GM2 34:1;O2	Ganglioside GM2	C65 H117 N3 O26	negative	FALSE	LS	MSI Level 2	1355.79	6.3	[M-H]-
GM2 42:1;O2	Ganglioside GM2	C73 H133 N3 O26	negative	FALSE	LS	MSI Level 2	1467.92	13.7	[M-H]-
GM2 42:2;O2	Ganglioside GM2	C73 H131 N3 O26	negative	FALSE	LS	MSI Level 2	1465.9	12.43	[M-H]-
Hex1Cer 34:1;O2	Hexosyl ceramide	C40 H77 N1 O8	both	FALSE	LS, CD	MSI Level 2	699.565	8.14||8.12	[M+H]+||[M+HCOO]-	700.5721||744.5633	8.10||8.12	[M+H]+||[M+HCOO]-
Hex1Cer 36:1;O2	Hexosyl ceramide	C42 H81 N1 O8	both	FALSE	LS, CD	MSI Level 2	727.596	10.32||10.36	[M+H]+||[M+HCOO]-	772.595	10.32	[M+HCOO]-
Hex1Cer 38:1;O2	Hexosyl ceramide	C44 H85 N1 O8	both	FALSE	LS, CD	MSI Level 2	755.628	13.25||13.27	[M+H]+||[M+HCOO]-	756.6343||800.6259	13.25||13.27	[M+H]+||[M+HCOO]-
Hex1Cer 39:1;O2	Hexosyl ceramide	C45 H87 N1 O8	positive	FALSE	LS, CD	MSI Level 2	769.643	13.61	[M+H]+	814.642	13.62	[M+HCOO]-
Hex1Cer 40:1;O2	Hexosyl ceramide	C46 H89 N1 O8	both	FALSE	LS	MSI Level 2	783.659	13.91||13.93	[M+H]+||[M+HCOO]-
Hex1Cer 40:2;O2	Hexosyl ceramide	C46 H87 N1 O8	positive	FALSE	LS	MSI Level 2	781.643	13.44	[M+H]+
Hex1Cer 41:1;O2	Hexosyl ceramide	C47 H91 N1 O8	both	FALSE	LS, CD	MSI Level 2	797.674	14.23||14.25	[M+H]+||[M+HCOO]-	798.6818||842.6729	14.23||14.23	[M+H]+||[M+HCOO]-
Hex1Cer 41:2;O2	Hexosyl ceramide	C47 H89 N1 O8	positive	FALSE	LS, CD	MSI Level 2	795.659	13.58	[M+H]+	840.657	13.58	[M+HCOO]-
Hex1Cer 42:1;O2	Hexosyl ceramide	C48 H93 N1 O8	both	FALSE	LS, CD	MSI Level 2	811.69	14.57||14.56	[M+H]+||[M+HCOO]-	812.697	14.56	[M+H]+
Hex1Cer 42:2;O2	Hexosyl ceramide	C48 H91 N1 O8	both	FALSE	LS, CD	MSI Level 2	809.674	14.06||14.05	[M+H]+||[M+HCOO]-	854.672	13.86	[M+HCOO]-
Hex1Cer 42:3;O2	Hexosyl ceramide	C48 H89 N1 O8	both	FALSE	LS	MSI Level 2	807.659	13.39||13.39	[M+H]+||[M+HCOO]-
Hex1Cer 43:1;O2	Hexosyl ceramide	C49 H95 N1 O8	both	FALSE	LS, CD	MSI Level 2	825.706	14.89||14.89	[M+H]+||[M+HCOO]-	826.713	14.89	[M+H]+
Hex1Cer 44:1;O2	Hexosyl ceramide	C50 H97 N1 O8	both	FALSE	LS, CD	MSI Level 2	839.721	15.25||15.25	[M+H]+||[M+HCOO]-	884.72	15.22	[M+HCOO]-
Hex1Cer 44:2;O2	Hexosyl ceramide	C50 H95 N1 O8	both	FALSE	LS	MSI Level 2	837.706	14.46||14.47	[M+H]+||[M+HCOO]-
Hex2Cer 40:1;O2	Dihexosyl ceramide	C52 H99 N1 O13	positive	FALSE	LS, CD	MSI Level 2	945.712	13.72	[M+H]+	946.7179||990.7096	13.70||13.71	[M+H]+||[M+HCOO]-
Hex2Cer 42:1;O2	Dihexosyl ceramide	C54 H103 N1 O13	both	FALSE	LS, CD	MSI Level 2	973.743	14.31||14.31	[M+H]+||[M+HCOO]-	974.75	14.31	[M+H]+
Hex2Cer 42:2;O2	Dihexosyl ceramide	C54 H101 N1 O13	positive	FALSE	LS, CD	MSI Level 2	971.727	13.83	[M+H]+	994.7159||1016.7256||970.7204||1016.7256	13.66||13.61||13.66||13.67	[M+Na]+||M+HCOO]-||[M-H]-||[M+HCOO]-
Hex3Cer 32:1;O2	Trihexosyl ceramide	C50 H93 N1 O18	positive	FALSE	LS	MSI Level 2	995.639	5.95	[M+H]+
Hex3Cer 33:1;O2	Trihexosyl ceramide	C51 H95 N1 O18	positive	FALSE	LS	MSI Level 2	1009.65	6.53	[M+H]+
Hex3Cer 34:1;O2	Trihexosyl ceramide	C52 H97 N1 O18	both	FALSE	LS, CD	MSI Level 2	1023.67	7.25||7.26	[M+H]+||[M+HCOO]-	1024.68	7.25	[M+H]+
Hex3Cer 34:2;O2	Trihexosyl ceramide	C52 H95 N1 O18	positive	FALSE	LS, CD	MSI Level 2	1021.65	6.14	[M+H]+	1022.66	6.14	[M+H]+
Hex3Cer 36:1;O2	Trihexosyl ceramide	C54 H101 N1 O18	both	FALSE	LS, CD	MSI Level 2	1051.7	9.14||9.16	[M+H]+||[M+HCOO]-	1052.71	9.16	[M+H]+
Hex3Cer 36:2;O2	Trihexosyl ceramide	C54 H99 N1 O18	positive	FALSE	LS, CD	MSI Level 2	1049.69	7.59	[M+H]+	1050.6931||1094.6845	7.58||7.58	[M+H]+||[M+HCOO]-
Hex3Cer 38:1;O2	Trihexosyl ceramide	C56 H105 N1 O18	positive	FALSE	LS, CD	MSI Level 2	1079.73	11.74	[M+H]+	1080.7398||1124.7317	11.73||11.77	[M+H]+||[M+HCOO]-
Hex3Cer 40:1;O2	Trihexosyl ceramide	C58 H109 N1 O18	both	FALSE	LS, CD	MSI Level 2	1107.76	13.59||13.61	[M+H]+||[M+HCOO]-	1108.7707||1152.7626	13.59||13.49	[M+H]+||[M+HCOO]-
Hex3Cer 40:2;O2	Trihexosyl ceramide	C58 H107 N1 O18	positive	FALSE	LS, CD	MSI Level 2	1105.75	11.69||12.46	[M+H]+||[M+H]+	1106.75	12.45	[M+H]+
Hex3Cer 41:1;O2	Trihexosyl ceramide	C59 H111 N1 O18	positive	FALSE	LS, CD	MSI Level 2	1121.78	13.88	[M+H]+	1122.7862||1166.7786	13.87||13.87	[M+H]+||[M+HCOO]-
Hex3Cer 42:1;O2	Trihexosyl ceramide	C60 H113 N1 O18	both	FALSE	LS	MSI Level 2	1135.8	14.17||14.17	[M+H]+||[M+HCOO]-
Hex3Cer 42:2;O2	Trihexosyl ceramide	C60 H111 N1 O18	both	FALSE	LS	MSI Level 2	1133.78	13.54||13.55	[M+H]+|||[M+HCOO]-
Hex3Cer 42:3;O2	Trihexosyl ceramide	C60 H109 N1 O18	positive	FALSE	LS, CD	MSI Level 2	1131.76	12.21	[M+H]+	1132.77	12.23	[M+H]+
Hex3Cer 43:1;O2	Trihexosyl ceramide	C61 H115 N1 O18	positive	FALSE	LS	MSI Level 2	1149.81	14.45	[M+H]+
Hex3Cer 43:2;O2	Trihexosyl ceramide	C61 H113 N1 O18	positive	FALSE	LS, CD	MSI Level 2	1147.8	13.81	[M+H]+	1148.8	13.81	[M+H]+
Hex3Cer 44:1;O2	Trihexosyl ceramide	C62 H117 N1 O18	positive	FALSE	LS	MSI Level 2	1163.83	14.75	[M+H]+
Hex3Cer 44:2;O2	Trihexosyl ceramide	C62 H115 N1 O18	positive	FALSE	LS, CD	MSI Level 2	1161.81	14.08	[M+H]+	1162.82	14.07	[M+H]+
LBPA 32:0	Monoacylglycerophosphomonoacylglyercol	C38 H75 O10 P1	negative	FALSE	LS	MSI Level 2	722.51	8.72	[M-H]-
LBPA 32:1	Monoacylglycerophosphomonoacylglyercol	C38 H73 O10 P1	negative	FALSE	LS	MSI Level 2	720.494	7.21	[M-H]-
LBPA 34:1	Monoacylglycerophosphomonoacylglyercol	C40 H77 O10 P1	negative	FALSE	LS	MSI Level 2	748.525	8.15	[M-H]-
LBPA 34:2	Monoacylglycerophosphomonoacylglyercol	C40 H75 O10 P1	negative	FALSE	LS	MSI Level 2	746.51	6.61	[M-H]-
LBPA 35:2	Monoacylglycerophosphomonoacylglyercol	C41 H77 O10 P1	negative	FALSE	LS	MSI Level 2	760.525	7.31	[M-H]-
LBPA 36:2	Monoacylglycerophosphomonoacylglyercol	C42 H79 O10 P1	negative	FALSE	LS	MSI Level 2	774.541	8.12||8.31||8.64	[M-H]-||[M-H]-||[M-H]-
LBPA 36:3	Monoacylglycerophosphomonoacylglyercol	C42 H77 O10 P1	negative	FALSE	LS	MSI Level 2	772.525	6.95	[M-H]-
LBPA 36:4	Monoacylglycerophosphomonoacylglyercol	C42 H75 O10 P1	negative	FALSE	LS	MSI Level 2	770.51	6.68	[M-H]-
LBPA 38:3	Monoacylglycerophosphomonoacylglyercol	C44 H81 O10 P1	negative	FALSE	LS	MSI Level 2	800.557	8.19	[M-H]-
LBPA 38:4	Monoacylglycerophosphomonoacylglyercol	C44 H79 O10 P1	negative	FALSE	LS	MSI Level 2	798.541	8.17	[M-H]-
LBPA 38:5	Monoacylglycerophosphomonoacylglyercol	C44 H77 O10 P1	negative	FALSE	LS	MSI Level 2	796.525	6.64||6.81||7.57	[M-H]-||[M-H]-||[M-H]-
LBPA 38:6	Monoacylglycerophosphomonoacylglyercol	C44 H75 O10 P1	negative	FALSE	LS	MSI Level 2	794.51	5.93	[M-H]-
LBPA 39:4	Monoacylglycerophosphomonoacylglyercol	C45 H81 O10 P1	negative	FALSE	LS	MSI Level 2	812.557	8.15||8.19	[M-H]-||[M-H]-
LBPA 40:4	Monoacylglycerophosphomonoacylglyercol	C46 H83 O10 P1	negative	FALSE	LS	MSI Level 2	826.572	8.95||9.25	[M-H]-||[M-H]-
LBPA 40:5	Monoacylglycerophosphomonoacylglyercol	C46 H81 O10 P1	negative	FALSE	LS	MSI Level 2	824.557	7.63||8.66	[M-H]-||[M-H]-
LBPA 40:6	Monoacylglycerophosphomonoacylglyercol	C46 H79 O10 P1	negative	FALSE	LS	MSI Level 2	822.541	6.72	[M-H]-
LBPA 40:7	Monoacylglycerophosphomonoacylglyercol	C46 H77 O10 P1	negative	FALSE	LS	MSI Level 2	820.525	6.37||6.6	[M-H]-||[M-H]-
LBPA 40:8	Monoacylglycerophosphomonoacylglyercol	C46 H75 O10 P1	negative	FALSE	LS	MSI Level 2	818.51	5.7	[M-H]-
LBPA 42:11	Monoacylglycerophosphomonoacylglyercol	C48 H73 O10 P1	negative	FALSE	LS	MSI Level 2	840.494	5.13	[M-H]-
LBPA 42:6	Monoacylglycerophosphomonoacylglyercol	C48 H83 O10 P1	negative	FALSE	LS	MSI Level 2	850.572	8.14	[M-H]-
LBPA 42:8	Monoacylglycerophosphomonoacylglyercol	C48 H79 O10 P1	negative	FALSE	LS	MSI Level 2	846.541	6.44||6.58	[M-H]-||[M-H]-
LBPA 42:9	Monoacylglycerophosphomonoacylglyercol	C48 H77 O10 P1	negative	FALSE	LS	MSI Level 2	844.525	5.89	[M-H]-
LBPA 44:10	Monoacylglycerophosphomonoacylglyercol	C50 H79 O10 P1	negative	FALSE	LS	MSI Level 2	870.541	6.32	[M-H]-
LBPA 44:11	Monoacylglycerophosphomonoacylglyercol	C50 H77 O10 P1	negative	FALSE	LS	MSI Level 2	868.525	5.69	[M-H]-
LBPA 44:9	Monoacylglycerophosphomonoacylglyercol	C50 H81 O10 P1	negative	FALSE	LS	MSI Level 2	872.557	7.12	[M-H]-
LPC 14:0	Lysophosphatidylcholine	C22 H46 N1 O7 P1	both	TRUE	LS, CD	MSI Level 2	467.301	1.51||1.53	[M+H]+||[M+HCOO]-	468.3086||468.3085	1.51	[M+H]+
LPC 15:0	Lysophosphatidylcholine	C23 H48 N1 O7 P1	both	FALSE	LS, CD	MSI Level 2	481.317	1.89||1.89	[M+H]+||[M+HCOO]-	482.324	1.88	[M+H]+
LPC 16:0	Lysophosphatidylcholine	C24 H50 N1 O7 P1	both	TRUE	LS, CD, msP	MSI Level 1	495.332	2.18||2.43||2.19||2.43	[M+H]+||[M+H]+||[M+HCOO]-||[M+HCOO]-	496.3394||496.3393||540.3309	2.18||2.42||2.66	[M+H]+||[M+H]+||[M+HCOO]-	496.3395|496.3396|478.3293|518.3219	2.42||2.17||2.42||2.18	[M+H]+||[M+H]+||[M+H-H2O]+||[M+Na]+
LPC 16:1	Lysophosphatidylcholine	C24 H48 N1 O7 P1	both	TRUE	LS, CD	MSI Level 2	493.317	1.75||1.73	[M+H]+||[M+HCOO]-	494.3241||494.3242||538.3154	1.71||1.91||1.60	[M+H]+||[M+H]+||[M+HCOO]-
LPC 16:2	Lysophosphatidylcholine	C24 H46 N1 O7 P1	positive	FALSE	LS, CD	MSI Level 2	491.301	1.39||1.48	[M+H]+||[M+H]+	492.3087||492.3086||536.2998	1.48||1.39||1.49	[M+H]+||[M+H]+||[M+HCOO]-
LPC 17:0	Lysophosphatidylcholine	C25 H52 N1 O7 P1	both	TRUE	LS, CD	MSI Level 2	509.348	2.87||3.21||2.88||3.23	[M+H]+||[M+H]+||[M+HCOO]-||[M+HCOO]-	510.3555||510.3554	2.87||3.21	[M+H]+||[M+H]+
LPC 17:1	Lysophosphatidylcholine	C25 H50 N1 O7 P1	positive	FALSE	LS, CD	MSI Level 2	507.332	1.92||2.1||2.25	[M+H]+||[M+H]+||[M+H]+	508.3398||508.3398||552.3310	2.10||2.24||2.10	[M+H]+||[M+H]+||[M+HCOO]-
LPC 18:0	Lysophosphatidylcholine	C26 H54 N1 O7 P1	both	TRUE	LS, CD	MSI Level 2	523.364	3.77||3.91||3.78||3.91	[M+H]+||[M+H]+||[M+HCOO]-||[M+HCOO]-	524.3713||524.3708||524.3705||568.3617	3.54||3.76||3.90||3.91	[M+H]+||[M+H]+||[M+H]+||[M+HCOO]-
LPC 18:1	Lysophosphatidylcholine	C26 H52 N1 O7 P1	both	TRUE	LS, CD, msP	MSI Level 1	521.348	2.45||2.71||2.46||2.72	[M+H]+||[M+H]+||[M+HCOO]-||[M+HCOO]-	522.3551||522.3549||566.3463||566.3465	2.45||2.71||2.94||3.09	[M+H]+||[M+H]+||[M+HCOO]-||[M+HCOO]-	522.3553|544.3375|566.3463	2.45||2.45||2.73	[M+H]+||[M+Na]+||[M+HCOO]-
LPC 18:2	Lysophosphatidylcholine	C26 H50 N1 O7 P1	both	TRUE	LS, CD, msP	MSI Level 1	519.332	1.92||1.93	[M+H]+||[M+HCOO]-	520.3399||520.3399||520.3399||564.3308	1.91||2.06||1.77||1.93	[M+H]+||[M+H]+||[M+H]+||[M+HCOO]-	520.34	1.93	[M+H]+
LPC 18:3	Lysophosphatidylcholine	C26 H48 N1 O7 P1	positive	TRUE	LS, CD	MSI Level 2	517.317	1.54	[M+H]+	518.3243||518.3243	1.46||1.58	[M+H]+||[M+H]+
LPC 19:0	Lysophosphatidylcholine	C27 H56 N1 O7 P1	both	FALSE	LS, CD	MSI Level 2	537.379	4.07||4.19||4.2	[M+H]+||[M+H]+||[M+HCOO]-	538.3869||538.3868||582.3779	4.08||4.19||4.09	[M+H]+||[M+H]+||[M+HCOO]-
LPC 19:1	Lysophosphatidylcholine	C27 H54 N1 O7 P1	positive	FALSE	LS, CD	MSI Level 2	535.364	3.51	[M+H]+	536.371	3.51	[M+H]+
LPC 20:0	Lysophosphatidylcholine	C28 H58 N1 O7 P1	both	TRUE	LS, CD	MSI Level 2	551.395	4.52||4.65||4.52	[M+H]+||[M+H]+||[M+HCOO]-	552.4024||596.3935	4.51||4.38	[M+H]+||[M+HCOO]-
LPC 20:1	Lysophosphatidylcholine	C28 H56 N1 O7 P1	both	FALSE	LS, CD	MSI Level 2	549.379	3.96||3.98	[M+H]+||[M+HCOO]-	550.3872||594.3779||594.3778	3.97||3.98||4.06	[M+H]+||[M+HCOO]-||[M+HCOO]-
LPC 20:2	Lysophosphatidylcholine	C28 H54 N1 O7 P1	positive	FALSE	LS, CD	MSI Level 2	547.364	2.79||3.11||3.27	[M+H]+||[M+H]+||[M+H]+	548.3712||548.3713	3.09||3.27	[M+H]+||[M+H]+
LPC 20:3	Lysophosphatidylcholine	C28 H52 N1 O7 P1	both	TRUE	LS, CD	MSI Level 2	545.348	2.08||2.27||2.28	[M+H]+||[M+H]+||[M+HCOO]-	546.3556||546.3555||546.355596||590.3463	2.59||2.07||2.27||2.28	[M+H]+||[M+H]+||[M+H]+||[M+HCOO]-
LPC 20:4	Lysophosphatidylcholine	C28 H50 N1 O7 P1	both	TRUE	LS, CD	MSI Level 2	543.332	1.74||1.88||1.75||1.88	[M+H]+||[M+H]+||[M+HCOO]-||[M+HCOO]-	544.3396||544.3396	1.74||1.87	[M+H]+||[M+H]+
LPC 20:5	Lysophosphatidylcholine	C28 H48 N1 O7 P1	positive	TRUE	LS, CD	MSI Level 2	541.317	1.39	[M+H]+	542.3243||542.3243	1.47||1.39	[M+H]+||[M+H]+
LPC 21:0	Lysophosphatidylcholine	C29 H60 N1 O7 P1	positive	FALSE	LS, CD	MSI Level 2	565.411	4.87	[M+H]+	566.418	4.89	[M+H]+
LPC 22:0	Lysophosphatidylcholine	C30 H62 N1 O7 P1	positive	FALSE	LS, CD	MSI Level 2	579.426	5.35	[M+H]+	580.4339||624.4246	5.35||5.37	[M+H]+||[M+HCOO]-
LPC 22:4	Lysophosphatidylcholine	C30 H54 N1 O7 P1	both	TRUE	LS, CD	MSI Level 2	571.364	2.51||2.75||2.76	[M+H]+||[M+H]+||[M+HCOO]-	572.3712||572.3711||616.3619||616.3619	2.51||2.75||2.51||2.77	[M+H]+||[M+H]+||[M+HCOO]-||[M+HCOO]-
LPC 22:5	Lysophosphatidylcholine	C30 H52 N1 O7 P1	both	FALSE	LS, CD	MSI Level 2	569.348	1.89||2.05||2.05	[M+H]+||[M+H]+||[M+HCOO]-	570.3557||570.3556||614.3463	2.35||2.04||1.91	[M+H]+||[M+H]+||[M+HCOO]-
LPC 22:6	Lysophosphatidylcholine	C30 H50 N1 O7 P1	both	TRUE	LS, CD	MSI Level 2	567.332	1.67||1.78||1.79	[M+H]+||[M+H]+||[M+HCOO]-	568.3400||568.3399||612.3307	1.67||1.78||1.79	[M+H]+||[M+H]+||[M+HCOO]-
LPC 24:0	Lysophosphatidylcholine	C32 H66 N1 O7 P1	positive	FALSE	LS, CD	MSI Level 2	607.458	6.56	[M+H]+	608.4653||608.4652||652.4561	5.05||6.56||6.57	[M+H]+||[M+H]+||[M+HCOO]-
LPC 24:1	Lysophosphatidylcholine	C32 H64 N1 O7 P1	both	FALSE	LS, CD	MSI Level 2	605.442	5.13||5.32||5.34	[M+H]+||[M+H]+||[M+HCOO]-	606.4497||606.4495||650.4403	5.12||5.32||5.33	[M+H]+||[M+H]+||[M+HCOO]-
LPC 24:2	Lysophosphatidylcholine	C32 H62 N1 O7 P1	positive	FALSE	LS, CD	MSI Level 2	603.426	4.66	[M+H]+	604.434	4.66	[M+H]+
LPC 26:1	Lysophosphatidylcholine	C34 H68 N1 O7 P1	positive	FALSE	LS, CD	MSI Level 2	633.473	6.45	[M+H]+	634.4809||634.4809||678.4716	5.30||6.44||6.50	[M+H]+||[M+H]+||[M+HCOO]-
LPC 26:2	Lysophosphatidylcholine	C34 H66 N1 O7 P1	positive	FALSE	LS	MSI Level 2	631.458	5.41	[M+H]+
LPC 26:3	Lysophosphatidylcholine	C34 H64 N1 O7 P1	positive	FALSE	LS, CD	MSI Level 2	629.442	4.83	[M+H]+	630.45	4.84	[M+H]+
LPC O-14:0	Lysophosphatidylcholine	C22 H48 N1 O6 P1	positive	FALSE	LS, CD	MSI Level 2	453.322	1.79	[M+H]+	454.329	1.79	[M+H]+
LPC O-16:0	Lysophosphatidylcholine	C24 H52 N1 O6 P1	both	FALSE	LS, CD	MSI Level 2	481.353	3.03||3.03	[M+H]+||[M+HCOO]-	482.3605||526.3518	3.00||||3.02	[M+H]+||[M+HCOO]-
LPC O-16:1	Lysophosphatidylcholine	C24 H50 N1 O6 P1	negative	TRUE	LS, CD	MSI Level 2	479.338	2.92	[M+HCOO]-	480.345	2.91	[M+H]+
LPC O-16:2	Lysophosphatidylcholine	C24 H48 N1 O6 P1	positive	FALSE	LS	MSI Level 2	477.322	2.42	[M+H]+
LPC O-17:1	Lysophosphatidylcholine	C25 H52 N1 O6 P1	positive	FALSE	LS, CD	MSI Level 2	493.353	3.52	[M+H]+	494.361	3.5	[M+H]+
LPC O-18:0	Lysophosphatidylcholine	C26 H56 N1 O6 P1	both	FALSE	LS, CD	MSI Level 2	509.385	4.17	[M+HCOO]-	510.392	4.15	[M+H]+
LPC O-18:1	Lysophosphatidylcholine	C26 H54 N1 O6 P1	negative	FALSE	LS, CD	MSI Level 2	507.369	4.13	[M+HCOO]-	508.3763||508.3763||508.3763	3.33||4.13||4.29	[M+H]+||[M+H]+||[M+H]+
LPC O-18:2	Lysophosphatidylcholine	C26 H52 N1 O6 P1	positive	FALSE	LS, CD	MSI Level 2	505.353	3.23||3.9	[M+H]+||[M+H]+	506.361	3.23	[M+H]+
LPC O-20:0	Lysophosphatidylcholine	C28 H60 N1 O6 P1	positive	FALSE	LS, CD	MSI Level 2	537.416	4.9	[M+H]+	538.4233||582.4141	4.88||4.90	[M+H]+||[M+HCOO]-
LPC O-21:0	Lysophosphatidylcholine	C29 H62 N1 O6 P1	positive	FALSE	LS, CD	MSI Level 2	551.432	5.38	[M+H]+	552.439	5.36	[M+H]+
LPC O-22:0	Lysophosphatidylcholine	C30 H64 N1 O6 P1	positive	FALSE	LS, CD	MSI Level 2	565.447	5.96	[M+H]+	566.4546||610.4456	5.93||5.97	[M+H]+||[M+HCOO]-
LPC O-23:0	Lysophosphatidylcholine	C31 H66 N1 O6 P1	positive	FALSE	LS, CD	MSI Level 2	579.463	6.61	[M+H]+	580.47	6.62	[M+H]+
LPC O-24:0	Lysophosphatidylcholine	C32 H68 N1 O6 P1	positive	FALSE	LS, CD	MSI Level 2	593.478	7.44	[M+H]+	594.486	7.45	[M+H]+
LPC P-16:0	Lysophosphatidylcholine	C24 H50 N1 O6 P1	positive	FALSE	LS	MSI Level 2	479.338	2.9	[M+H]+
LPC P-17:0	Lysophosphatidylcholine	C25 H52 N1 O6 P1	positive	FALSE	LS	MSI Level 2	493.353	3.82	[M+H]+
LPC P-18:0	Lysophosphatidylcholine	C26 H54 N1 O6 P1	positive	FALSE	LS	MSI Level 2	507.369	3.34||4.13	[M+H]+||[M+H]+
LPC P-20:0	Lysophosphatidylcholine	C28 H58 N1 O6 P1	positive	FALSE	LS	MSI Level 2	535.4	4.85	[M+H]+
LPC P-24:0	Lysophosphatidylcholine	C32 H66 N1 O6 P1	positive	FALSE	LS	MSI Level 2	591.463	5.9	[M+H]+
LPE 16:0	Lysophosphatidylethanolamine	C21 H44 N1 O7 P1	both	TRUE	LS, CD	MSI Level 2	453.286	2.5||2.48	[M+H]+||[M-H]-	454.2929||454.2929||452.2783||452.2783	2.23||2.47||2.23||2.47	[M+H]+||[M+H]+||[M-H]-||[M-H]-
LPE 18:0	Lysophosphatidylethanolamine	C23 H48 N1 O7 P1	both	TRUE	LS, CD	MSI Level 2	481.317	3.93||3.93	[M+H]+||[M-H]-	482.3244||482.3242||480.3097||480.3096	3.80||3.93||3.81||3.93	[M+H]+||[M+H]+||[M-H]-||[M-H]-
LPE 18:1	Lysophosphatidylethanolamine	C23 H46 N1 O7 P1	both	TRUE	LS, CD	MSI Level 2	479.301	2.52||2.78	[M+H]+||[M-H]-	480.3086||480.3086||478.2940	2.51||2.77||2.77	[M+H]+||[M+H]+||[M-H]-
LPE 20:4	Lysophosphatidylethanolamine	C25 H44 N1 O7 P1	both	FALSE	LS, CD	MSI Level 2	501.286	1.78||1.91||1.91	[M+H]+||[M+H]+||[M-H]-	502.2929||502.2929||500.2784||500.2783	1.78||1.91||1.79||1.91	[M+H]+||[M+H]+||[M-H]-||[M-H]-
LPE 22:4	Lysophosphatidylethanolamine	C27 H48 N1 O7 P1	both	FALSE	LS, CD	MSI Level 2	529.317	2.58||2.81||2.81	[M+H]+||[M+H]+||[M-H]-	530.3243||530.3243||528.3099||528.3098	2.58||2.81||2.59||2.82	[M+H]+||[M+H]+||[M-H]-||[M-H]-
LPE 22:5	Lysophosphatidylethanolamine	C27 H46 N1 O7 P1	both	TRUE	LS, CD	MSI Level 2	527.301	1.94||2.08||2.09	[M+H]+||[M+H]+||[M-H]-	528.3086||528.3087||526.2942	2.08||2.23||1.94	[M+H]+||[M+H]+||[M-H]-
LPE 22:6	Lysophosphatidylethanolamine	C27 H44 N1 O7 P1	both	FALSE	LS, CD	MSI Level 2	525.285	1.71||1.81||1.82	[M+H]+||[M+H]+||[M-H]-	526.2929||526.2930||524.2785||524.2786	1.71||1.81||1.71||1.82	[M+H]+||[M+H]+||[M-H]-||[M-H]-
LPG 18:1	Lysophosphatidylglycerol	C24 H47 O9 P1	both	FALSE	LS, CD	MSI Level 2	510.296	2.36||2.37	[M+Na]+||[M-H]-	509.2887||509.2886	2.15||2.37	[M-H]-||[M-H]-
LPG 22:6	Lysophosphatidylglycerol	C28 H45 O9 P1	negative	FALSE	LS, CD	MSI Level 2	556.28	1.61	[M-H]-	555.2729||555.2729	1.51||1.60	[M-H]-||[M-H]-
LPI 16:0	Lysophosphatidylinositol	C25 H49 O12 P1	both	FALSE	LS, CD	MSI Level 2	572.296	1.84||1.84	[M+Na]+||[M-H]-	571.289	1.84	[M-H]-
LPI 16:1	Lysophosphatidylinositol	C25 H47 O12 P1	negative	FALSE	LS, CD	MSI Level 2	570.28	1.37	[M-H]-	569.273	1.36	[M-H]-
LPI 17:0	Lysophosphatidylinositol	C26 H51 O12 P1	negative	FALSE	LS, CD	MSI Level 2	586.312	2.36	[M-H]-	585.304	2.36	[M-H]-
LPI 18:0	Lysophosphatidylinositol	C27 H53 O12 P1	both	TRUE	LS, CD, msP	MSI Level 1	600.327	2.75||3.12||2.75||3.12	[M+Na]+||[M+Na]+||[M-H]-||[M-H]-	599.3203||599.3199	2.75||3.12	[M-H]-||[M-H]-	601.3351|599.3201	3.12||3.12	[M+H]+||[M+H]+
LPI 18:1	Lysophosphatidylinositol	C27 H51 O12 P1	both	FALSE	LS, CD	MSI Level 2	598.312	2.04||1.86||2.04	[M+Na]+||[M-H]-||[M-H]-	597.3046||597.3045	1.86||2.04	[M-H]-||[M-H]-
LPI 20:3	Lysophosphatidylinositol	C29 H51 O12 P1	negative	FALSE	LS, CD	MSI Level 2	622.312	1.99	[M-H]-	621.304	1.99	[M-H]-
LPI 20:4	Lysophosphatidylinositol	C29 H49 O12 P1	both	FALSE	LS, CD	MSI Level 2	620.296	1.4||1.4	[M+H]+||[M-H]-	619.289	1.5	[M-H]-
LPI 22:4	Lysophosphatidylinositol	C31 H53 O12 P1	negative	FALSE	LS, CD	MSI Level 2	648.327	2.1	[M-H]-	647.32	2.09	[M-H]-
LPI 22:5	Lysophosphatidylinositol	C31 H51 O12 P1	negative	FALSE	LS	MSI Level 2	646.312	1.62	[M-H]-
LPS 18:0	Lysophosphatidylserine	C24 H48 N1 O9 P1	both	FALSE	LS, CD	MSI Level 2	525.307	3.16||3.17	[M+H]+||[M-H]-	524.3	3.17	[M-H]-
LPS 18:1	Lysophosphatidylserine	C24 H46 N1 O9 P1	both	FALSE	LS, CD	MSI Level 2	523.291	1.88||2.08||1.88||2.08	[M+H]+||[M+H]+||[M-H]-||[M-H]-	522.2840||522.2840	1.89||2.07	[M-H]-||[M-H]-
MG 18:1	Monoacylglycerol	C21 H40 O4	positive	FALSE	msP	MSI Level 1							339.29	7.84	[M+H-H2O]+
PA 34:1	Phosphatidic acid	C37 H71 O8 P1	negative	FALSE	LS, CD	MSI Level 2	674.489	10.7	[M-H]-	673.481	10.75	[M-H]-
PA 36:1	Phosphatidic acid	C39 H75 O8 P1	negative	FALSE	LS	MSI Level 2	702.52	13.6	[M-H]-
PA 38:4	Phosphatidic acid	C41 H73 O8 P1	negative	FALSE	LS, CD	MSI Level 2	724.504	10.9	[M-H]-	723.497	11.2	[M-H]-
PC 28:0	Phosphatidylcholine	C36 H72 N1 O8 P1	both	FALSE	LS, CD, msP	MSI Level 1	677.5	6.39||6.43	[M+H]+||[M+HCOO]-	700.4892||678.5059||678.507||678.5069||700.4912||678.5064||722.4979	6.39||4.47||5.22||5.34||5.55||6.4||5.33	[M+Na]+||[M+H]+||[M+H]+||[M+H]+||[M+Na]+||[M+H]+||[M+HCOO]-	700.489	6.4	[M+Na]+
PC 28:1	Phosphatidylcholine	C36 H70 N1 O8 P1	both	FALSE	LS, CD	MSI Level 2	675.484	4.91||5||5.56||5.58	[M+H]+||[M+H]+||[M+H]+||[M+HCOO]-	676.4912||676.4911||676.4913	5.00||5.55||5.83	[M+H]+||[M+H]+||[M+H]+
PC 29:0	Phosphatidylcholine	C37 H74 N1 O8 P1	both	FALSE	LS, CD	MSI Level 2	691.515	7.09||7.16	[M+H]+||[M+HCOO]-	692.5226||692.5225||692.5223||736.5136	5.69||6.83||7.07||7.1	[M+H]+||[M+H]+||[M+H]+||[M+HCOO]-
PC 29:1	Phosphatidylcholine	C37 H72 N1 O8 P1	positive	FALSE	LS, CD	MSI Level 2	689.5	6.38	[M+H]+	690.5068||690.5069||722.5333||734.498||734.4982	5.02||6.08||6.39||6.1||6.43	[M+H]+||[M+H]+||33.034||[M+HCOO]-||[M+HCOO]-
PC 29:2	Phosphatidylcholine	C37 H70 N1 O8 P1	positive	FALSE	LS, CD	MSI Level 2	687.484	5.56	[M+H]+	688.491	5.7	[M+H]+
PC 30:0	Phosphatidylcholine	C38 H76 N1 O8 P1	both	FALSE	LS, CD	MSI Level 2	705.531	7.85||7.9	[M+H]+||[M+HCOO]-	706.5382||706.5378||706.5376||728.5224||750.5291	6.2||7.6||7.87||6.83||8.09	[M+H]+||[M+H]+||[M+H]+||[M+Na]+||[M+HCOO]-
PC 30:1	Phosphatidylcholine	C38 H74 N1 O8 P1	both	FALSE	LS, CD	MSI Level 2	703.515	6.56||6.73||6.57||6.69||6.77	[M+H]+||[M+H]+||[M+HCOO]-||[M+HCOO]-||[M+HCOO]-	704.522||704.5226||704.5222||748.5133||748.5135	6.69||5.43||7.06||6.69||7.09	[M+H]+||[M+H]+||[M+H]+||[M+HCOO]-||[M+HCOO]-
PC 30:2	Phosphatidylcholine	C38 H72 N1 O8 P1	both	FALSE	LS, CD	MSI Level 2	701.5	6.21||6.03||6.25	[M+H]+||[M+HCOO]-||[M+HCOO]-	702.506||702.5066||702.5071||746.4981	6.01||6.21||6.55||6.22	[M+H]+||[M+H]+||[M+H]+||[M+HCOO]-
PC 30:3	Phosphatidylcholine	C38 H70 N1 O8 P1	positive	FALSE	LS, CD	MSI Level 2	699.484	5.53||5.64||6.12	[M+H]+||[M+H]+||[M+H]+	700.4913||700.4914||700.4913	4.66||5.66||6.13	[M+H]+||[M+H]+||[M+H]+
PC 31:0	Phosphatidylcholine	C39 H78 N1 O8 P1	both	FALSE	LS, CD	MSI Level 2	719.547	8.43||8.83||8.49||9	[M+H]+||[M+H]+||[M+HCOO]-||[M+HCOO]-	720.5539||720.5539||720.5534||764.5449||764.5445||764.5444	6.79||8.41||8.83||8.47||8.92||8.92	[M+H]+||[M+H]+||[M+H]+||[M+HCOO]-||[M+HCOO]-||[M+HCOO]-
PC 31:1	Phosphatidylcholine	C39 H76 N1 O8 P1	both	FALSE	LS, CD	MSI Level 2	717.531	7.49||7.86||7.49||7.91	[M+H]+||[M+H]+||[M+HCOO]-||[M+HCOO]-	718.5379||718.538||718.538||762.5291||762.5292	7.25||7.5||7.87||7.46||7.89	[M+H]+||[M+H]+||[M+H]+||[M+HCOO]-||[M+HCOO]-
PC 31:2	Phosphatidylcholine	C39 H74 N1 O8 P1	negative	FALSE	LS, CD	MSI Level 2	715.515	6.39||6.67	[M+HCOO]-||[M+HCOO]-	716.5225||716.5225||716.5226||760.5136	5.52||6.38||6.89||6.9	[M+H]+||[M+H]+||[M+H]+||[M+HCOO]-
PC 31:3	Phosphatidylcholine	C39 H72 N1 O8 P1	negative	FALSE	LS, CD	MSI Level 2	713.5	4.98	[M+HCOO]-	714.5067||714.5068	4.98||5.93	[M+H]+||[M+H]+
PC 31:4	Phosphatidylcholine	C39 H70 N1 O8 P1	positive	FALSE	LS, CD	MSI Level 2	711.484	4.57	[M+H]+	712.491	4.57	[M+H]+
PC 32:0	Phosphatidylcholine	C40 H80 N1 O8 P1	both	TRUE	LS, CD, msP	MSI Level 1	733.562	9.91||9.65||9.68||10	[M+H]+||[M+HCOO]-||[M+HCOO]-||[M+HCOO]-	734.5696||734.5695||756.5536||734.5692||734.569||734.5692||778.5606||778.56||778.5603	5.54||6.7||7.51||9.56||9.9||10.22||6.71||9.33||10.19	[M+H]+||[M+H]+||[M+Na]+1||[M+H]+||[M+H]+||[M+H]+||[M+HCOO]-||[M+HCOO]-||[M+HCOO]-	756.553	7.21	[M+Na]+
PC 32:1	Phosphatidylcholine	C40 H78 N1 O8 P1	both	FALSE	LS, CD	MSI Level 2	731.547	8.08||8.1||8.22||8.76||8.13||8.4	[M+H]+||[M+H]+||[M+Na]+||[M+Na]+||[M+HCOO]-||[M+HCOO]-	732.5532||732.5534||732.5533||776.5442||776.5447	8.11||8.35||8.82||8.15||8.88	[M+H]+||[M+H]+||[M+H]+||[M+HCOO]-||[M+HCOO]-
PC 32:2	Phosphatidylcholine	C40 H76 N1 O8 P1	both	FALSE	LS, CD	MSI Level 2	729.531	6.9||7.63||6.95||7.69	[M+H]+||[M+H]+||[M+HCOO]-||[M+HCOO]-	730.5376||730.5378||730.5376||774.5291||774.529	6.88||7.2||7.63||7.65||6.97	[M+H]+||[M+H]+||[M+H]+||[M+HCOO]-||[M+HCOO]-
PC 32:3	Phosphatidylcholine	C40 H74 N1 O8 P1	positive	FALSE	LS, CD	MSI Level 2	727.515	5.32||6.4||6.69	[M+H]+||[M+H]+||[M+H]+	728.5224||728.5224||728.5227||728.5223||728.5223||728.5224||772.5139||772.5136	4.57||4.79||5.05||5.32||6.39||6.67||6.69||6.45	[M+H]+||[M+H]+||[M+H]+||[M+H]+||[M+H]+||[M+H]+||[M+HCOO]-||[M+HCOO]-
PC 32:4	Phosphatidylcholine	C40 H72 N1 O8 P1	both	FALSE	LS, CD	MSI Level 2	725.5	4.87||5.23||5.72||6.03||5.71||5.74	[M+H]+||[M+H]+||[M+H]+||[M+H]+||[M+HCOO]-||[M+HCOO]-	726.507||770.4988	4.85||6.01	[M+H]+||[M+HCOO]-
PC 32:5	Phosphatidylcholine	C40 H70 N1 O8 P1	positive	FALSE	LS, CD	MSI Level 2	723.484	4.5	[M+H]+	724.491	5.44	[M+H]+
PC 33:0	Phosphatidylcholine	C41 H82 N1 O8 P1	both	FALSE	LS, CD	MSI Level 2	747.578	10.46||10.7||11.3||10.71||11.45	[M+H]+||[M+H]+||[M+H]+||[M+HCOO]-||[M+HCOO]-	748.5841||748.585||748.5849||748.5846||792.5763||792.5755||792.5766	7.13||10.44||10.7||11.28||10.72||11.4||11.82	[M+H]+||[M+H]+||[M+H]+||[M+H]+||[M+HCOO]-||[M+HCOO]-||[M+HCOO]-
PC 33:1	Phosphatidylcholine	C41 H80 N1 O8 P1	both	FALSE	LS, CD	MSI Level 2	745.562	8.75||9.08||9.9||9.92||8.7||9.11||9.45||9.96	[M+H]+||[M+H]+||[M+H]+||[M+H]+||[M+HCOO]-||[M+HCOO]-||[M+HCOO]-||[M+HCOO]-	746.5689||746.5691	9.06||9.39	[M+H]+||[M+H]+
PC 33:2	Phosphatidylcholine	C41 H78 N1 O8 P1	both	FALSE	LS, CD	MSI Level 2	743.547	6.27||8.00	[M+H]+||[M+HCOO]-	744.5538||744.5534||744.5538||744.5536||788.5448||788.5449||788.5448	6.32||6.56||7.61||8.04||7.5||7.72||8.03	[M+H]+||[M+H]+||[M+H]+||[M+H]+||[M+HCOO]-||[M+HCOO]-||[M+HCOO]-
PC 33:3	Phosphatidylcholine	C41 H76 N1 O8 P1	both	FALSE	LS, CD	MSI Level 2	741.531	5.76||7.03||7.03	[M+H]+||[M+H]+||[M+HCOO]-	742.538	5.76	[M+H]+
PC 34:0	Phosphatidylcholine	C42 H84 N1 O8 P1	both	FALSE	LS, CD	MSI Level 2	761.593	12.8||12.84||13.64||13.87	[M+H]+||[M+HCOO]-||[M+HCOO]-||[M-CH3]-	762.6005||762.6005||762.5999||762.6003||762.5998||762.6003	5.79||6.08||9.5||12.32||12.79||13.99	[M+H]+||[M+H]+||[M+H]+||[M+H]+||[M+H]+||[M+H]+
PC 34:1	Phosphatidylcholine	C42 H82 N1 O8 P1	both	FALSE	LS, CD	MSI Level 2	759.578	10.12||10.16||11.43	[M+H]+||[M+HCOO]-||[M+HCOO]-	760.5851||760.585||760.584||760.5845||760.585||760.5851||804.5763	5.66||7.19||10.13||11.36||14.05||24.13||11.44	[M+H]+||[M+H]+||[M+H]+||[M+H]+||[M+H]+||[M+H]+||[M+HCOO]-
PC 34:2	Phosphatidylcholine	C42 H80 N1 O8 P1	both	TRUE	LS, CD	MSI Level 2	757.562	8.55||8.98||8.3||8.56||9.04	[M+H]+||[M+H]+||[M+HCOO]-||[M+HCOO]-||[M+HCOO]-	780.5514||780.5513||758.5688||758.5686||758.5685||758.5691||758.5696||802.5601||802.561	8.2||8.56||6.92||8.52||8.98||9.71||24.13||9.03||9.76	[M+Na]+||[M+Na]+||[M+H]+||[M+H]+||[M+H]+||[M+H]+||[M+H]+||[M+HCOO]-||[M+HCOO]-
PC 34:3	Phosphatidylcholine	C42 H78 N1 O8 P1	both	TRUE	LS, CD	MSI Level 2	755.547	7.8||7.31||7.8||8.29||8.33	[M+H]+||[M+HCOO]-||[M+HCOO]-||[M+HCOO]-||[M+HCOO]-	756.5525||738.5435||756.5533||756.5531||800.5448	5.02||6.31||7.22||7.79||7.3	[M+H]+||[M+H-H2O]+||[M+H]+||[M+H]+||[M+HCOO]-
PC 34:4	Phosphatidylcholine	C42 H76 N1 O8 P1	both	FALSE	LS, CD	MSI Level 2	753.531	6.4||6.7||6.72	[M+H]+||[M+H]+||[M+HCOO]-	754.538||754.538||754.5373||798.5289	5.68||6.39||6.7||6.72	[M+H]+||[M+H]+||[M+H]+||[M+HCOO]-
PC 34:5	Phosphatidylcholine	C42 H74 N1 O8 P1	both	FALSE	LS, CD	MSI Level 2	751.515	7.69||6.2	[M+H]+||[M+HCOO]-	752.5223||752.5223	5.15||6	[M+H]+||[M+H]+
PC 34:6	Phosphatidylcholine	C42 H72 N1 O8 P1	positive	FALSE	LS	MSI Level 2	749.5	6.4	[M+H]+
PC 34:7	Phosphatidylcholine	C42 H70 N1 O8 P1	positive	FALSE	LS, CD	MSI Level 2	747.484	5.41	[M+H]+	748.491	5.39	[M+H]+
PC 35:0	Phosphatidylcholine	C43 H86 N1 O8 P1	both	FALSE	LS, CD	MSI Level 2	775.609	13.38||13.55||13.36||13.59	[M+H]+||[M+H]+||[M+HCOO]-||[M+HCOO]-	776.6165||776.6161||820.6078||820.6076	13.39||13.55||13.41||13.58	[M+H]+||[M+H]+||[M+HCOO]-||[M+HCOO]-
PC 35:1	Phosphatidylcholine	C43 H84 N1 O8 P1	both	FALSE	LS, CD	MSI Level 2	773.593	12.22||13.35||10.9||11.67	[M+H]+||[M+H]+||[M+HCOO]-||[M+HCOO]-	774.6004||774.6||774.6004||818.5913	11.13||11.6||12.23||11.65	[M+H]+||[M+H]+||[M+H]+||[M+HCOO]-
PC 35:2	Phosphatidylcholine	C43 H82 N1 O8 P1	both	FALSE	LS, CD	MSI Level 2	771.578	9.29||9.32||9.65||9.33	[M+H]+||[M+H]+||[M+H]+||[M+HCOO]-	772.585	9.28	[M+H]+
PC 35:3	Phosphatidylcholine	C43 H80 N1 O8 P1	negative	FALSE	LS, CD	MSI Level 2	769.562	7.87||8.14||8.74	[[M+HCOO]-||[M+HCOO]-||[M+HCOO]-	770.569||770.5693||770.5693||770.5692||770.5692||814.5607	5.63||6.58||7.87||8.12||8.75||8.71	[M+H]+||[M+H]+||[M+H]+||[M+H]+||[M+H]+||[M+HCOO]-
PC 35:4	Phosphatidylcholine	C43 H78 N1 O8 P1	both	FALSE	LS, CD	MSI Level 2	767.547	7.44||7.2||7.46||7.78	[M+H]+||[M+HCOO]-||[M+HCOO]-||[M+HCOO]-	768.5533||768.5537||768.5534||768.5536||768.5534||812.5446	7.43||5.66||6.21||7.18||7.73||7.45	[M+H]+||[M+H]+||[M+H]+||[M+H]+||[M+H]+||[M+HCOO]-
PC 35:5	Phosphatidylcholine	C43 H76 N1 O8 P1	both	FALSE	LS, CD	MSI Level 2	765.531	8.78||6.66	[M+H]+||[M+H]+||[M+HCOO]-	766.539||766.538||766.538||766.5381||810.5293	9.11||5.56||6.35||6.64||6.67	[M+H]+||[M+H]+||[M+H]+||[M+H]+||[M+HCOO]-
PC 35:6	Phosphatidylcholine	C43 H74 N1 O8 P1	positive	FALSE	LS, CD	MSI Level 2	763.515	7.4||7.62	[M+H]+||[M+H]+	764.522	5.9	[M+H]+
PC 35:7	Phosphatidylcholine	C43 H72 N1 O8 P1	positive	FALSE	LS	MSI Level 2	761.5	6.74	[M+H]+
PC 36:0	Phosphatidylcholine	C44 H88 N1 O8 P1	both	FALSE	LS, CD	MSI Level 2	789.625	13.91||13.93	[M+H]+||[M+HCOO]-	834.623	13.94	[M+HCOO]-
PC 36:1	Phosphatidylcholine	C44 H86 N1 O8 P1	both	TRUE	LS, CD, msP	MSI Level 1	787.609	13.1||13.22||13.24||13.25	[M+H]+||[M+H]+||[M+H]+||[M+HCOO]-	788.615	13.17	[M+H]+	832.607	13.24	[M+HCOO]-
PC 36:2	Phosphatidylcholine	C44 H84 N1 O8 P1	both	TRUE	LS, CD	MSI Level 2	785.593	10.39||10.41||10.5	[M+H]+||[M+HCOO]-||[M+HCOO]-	786.5998||786.5999||830.5919	10.41||10.94||10.96	[M+H]+||[M+H]+||[M+HCOO]-
PC 36:3	Phosphatidylcholine	C44 H82 N1 O8 P1	both	FALSE	LS, CD	MSI Level 2	783.578	8.78||9.13||8.75||9.15=	[M+H]+||[M+H]+||[M+HCOO]-||[M+HCOO]-	806.567||784.5843||784.5848||784.5848||784.5849||784.5842||828.5759||828.5762||828.5762	9.11||9.12||9.77||6.6||7.18||8.76||9.15||9.82||8.76	[M+Na]+||[M+H]+||[M+H]+||[M+H]+||[M+H]+||[M+H]+||[M+HCOO]-||[M+HCOO]-||[M+HCOO]-
PC 36:4	Phosphatidylcholine	C44 H80 N1 O8 P1	both	TRUE	LS, CD	MSI Level 2	781.562	7.78||8.28||7.79||8.31	[M+H]+||[M+H]+||[M+HCOO]-||[M+HCOO]-	804.5513||782.5693||782.5691||782.5694||782.5692||782.5694||782.5688||782.569||782.5686||826.5604||826.5608||826.5598||826.5606	7.76||4.98||5.61||5.88||6.03||6.42||7.49||7.78||8.26||7.79||8.15||7.49||8	[M+Na]+||[M+H]+||[M+H]+||[M+H]+||[M+H]+||[M+H]+||[M+H]+||[M+H]+||[M+H]+||[M+HCOO]-||[M+HCOO]-||[M+HCOO]-||[M+HCOO]-
PC 36:5	Phosphatidylcholine	C44 H78 N1 O8 P1	both	TRUE	LS, CD	MSI Level 2	779.547	6.88||7.26||6.9||7.29	[M+H]+||[M+H]+||[M+HCOO]-||[M+HCOO]-	780.5544||780.553||780.553||824.5445||824.5447	5.71||6.89||7.26||6.89||7.29	[M+H]+||[M+H]+||[M+H]+||[M+HCOO]-||[M+HCOO]-
PC 36:6	Phosphatidylcholine	C44 H76 N1 O8 P1	both	FALSE	LS, CD	MSI Level 2	777.531	6.43||7.78||6.13||6.45	[M+H]+||[M+H]+||[M+HCOO]-||[M+HCOO]-	778.5379||778.5377||822.529	6.12||6.41||6.46	[M+H]+||[M+H]+||[M+HCOO]-
PC 36:7	Phosphatidylcholine	C44 H74 N1 O8 P1	positive	FALSE	LS, CD	MSI Level 2	775.515	5.72||6.7	[M+H]+||[M+H]+	776.523	5.75	[M+H]+
PC 37:0	Phosphatidylcholine	C45 H90 N1 O8 P1	positive	FALSE	LS, CD	MSI Level 2	803.64	14.28	[M+H]+	804.6479||804.6476	14.1||14.26	[M+H]+||[M+H]+
PC 37:1	Phosphatidylcholine	C45 H88 N1 O8 P1	both	FALSE	LS, CD	MSI Level 2	801.625	13.59||13.63	[M+H]+||[M+HCOO]-	802.6316||846.6231	13.61||13.62	[M+H]+||[M+HCOO]-
PC 37:2	Phosphatidylcholine	C45 H86 N1 O8 P1	both	FALSE	LS, CD	MSI Level 2	799.609	13.29||13.92||12.25	[M+H]+||[M+H]+||[M+HCOO]-	800.6161||800.6161||844.6074	11.66||12.23||11.74	[M+H]+||[M+H]+||[M+HCOO]-
PC 37:3	Phosphatidylcholine	C45 H84 N1 O8 P1	both	FALSE	LS, CD	MSI Level 2	797.593	10.33||11.19||10.36	[M+H]+||[M+H]+||[M+HCOO]-	798.6005||842.5919	11.18||11.3	[M+H]+||[M+HCOO]-
PC 37:4	Phosphatidylcholine	C45 H82 N1 O8 P1	both	FALSE	LS, CD	MSI Level 2	795.578	11.6||9.02||9.39	[M+H]+||[[M+HCOO]-||[M+HCOO]-	796.5848||796.5849||796.5852||840.576||840.5763	8.32||8.85||13.45||8.73||9.02	[M+H]+||[M+H]+||[M+H]+||[M+HCOO]-||[M+HCOO]-
PC 37:5	Phosphatidylcholine	C45 H80 N1 O8 P1	both	FALSE	LS, CD	MSI Level 2	793.562	7.62||8.14	[M+HCOO]-||[M+HCOO]-	794.5692||794.5691||794.5694||838.5605||838.5607	8.09||7.58||7.82||7.62||7.84	[M+H]+||[M+H]+||[M+H]+||[M+HCOO]-||[M+HCOO]-
PC 37:6	Phosphatidylcholine	C45 H78 N1 O8 P1	both	FALSE	LS, CD	MSI Level 2	791.547	9.64||6.71||7.09	[M+H]+||[M+HCOO]-||[M+HCOO]-	792.5539||792.5537||792.5536||836.5449	5.49||6.71||7.08||7.1	[M+H]+||[M+H]+||[M+H]+||[M+HCOO]-
PC 37:7	Phosphatidylcholine	C45 H76 N1 O8 P1	positive	FALSE	LS	MSI Level 2	789.531	8.32	[M+H]+
PC 38:0	Phosphatidylcholine	C46 H92 N1 O8 P1	both	FALSE	LS, CD	MSI Level 2	817.656	14.67||14.71	[M+H]+||[M+HCOO]-	818.6633||862.6546	14.65||14.72	[M+H]+||[M+HCOO]-
PC 38:1	Phosphatidylcholine	C46 H90 N1 O8 P1	both	FALSE	LS, CD	MSI Level 2	815.64	13.9||13.93	[M+H]+||[M+HCOO]-	816.647||860.6386	13.9||13.95	[M+H]+||[M+HCOO]-
PC 38:2	Phosphatidylcholine	C46 H88 N1 O8 P1	both	FALSE	LS, CD	MSI Level 2	813.625	13.21||13.26||13.4	[M+H]+||[M+HCOO]-||[M+HCOO]-	814.6315||858.6229	13.29||13.33	[M+H]+||[M+HCOO]-
PC 38:3	Phosphatidylcholine	C46 H86 N1 O8 P1	both	TRUE	LS, CD	MSI Level 2	811.609	10.89||11.7||12.62||10.95||11.76||12.7	[M+H]+||[M+H]+||[M+H]+||[M+HCOO]-||[M+HCOO]-||[M+HCOO]-	834.5983||812.6159||812.6159||812.6157||812.6155||812.6173||856.607||856.6072||856.6074	11.72||12.62||8.35||11.14||11.7||13.35||11.78||12.71||11.24	[M+Na]+||[M+H]+||[M+H]+||[M+H]+||[M+H]+||[M+H]+||[M+HCOO]-||[M+HCOO]-||[M+HCOO]-
PC 38:4	Phosphatidylcholine	C46 H84 N1 O8 P1	both	TRUE	LS, CD, msP	MSI Level 1	809.593	9.78||10.55||9.83||10.6	[M+H]+||[M+H]+||[M+HCOO]-||[M+HCOO]-	810.6001||810.6007||810.5999||810.5999||810.5998||810.6005||854.5913||854.5918||854.5909	6.72||7.31||9.32||9.78||10.57||24.13||9.83||7.35||9.36	[M+H]+||[M+H]+||[M+H]+||[M+H]+||[M+H]+||[M+H]+||[M+HCOO]-||[M+HCOO]-||[M+HCOO]-	810.591	8.44	[M+H]+
PC 38:5	Phosphatidylcholine	C46 H82 N1 O8 P1	both	FALSE	LS, CD	MSI Level 2	807.578	8.45||9.11||8.49||9.16	[M+H]+||[M+Na]+||[M+HCOO]-||[M+HCOO]-	808.5845||808.5857||808.5851||808.5842||808.5844||808.5845||852.5735||852.5759	8.11||5.15||6.86||8.43||9.11||8.76||8.02||9.14	[M+H]+||[M+H]+||[M+H]+||[M+H]+||[M+H]+||[M+H]+||[M+HCOO]-||[M+HCOO]-
PC 38:6	Phosphatidylcholine	C46 H80 N1 O8 P1	both	TRUE	LS, CD	MSI Level 2	805.562	7.9||7.44||7.92	[M+H]+||[M+HCOO]-||[M+HCOO]-	806.5688||806.5688||806.5686||850.5601||850.5605||850.5602	7.18||7.4||7.88||7.9||7.17||7.43	[M+H]+||[M+H]+||[M+H]+||[M+HCOO]-||[M+HCOO]-||[M+HCOO]-
PC 38:7	Phosphatidylcholine	C46 H78 N1 O8 P1	both	FALSE	LS, CD	MSI Level 2	803.547	6.68||6.66||7.06	[M+H]+||[M+HCOO]-||[M+HCOO]-	804.5534||804.5534||848.5448	6.62||7.03||6.65	[M+H]+||[M+H]+||[M+HCOO]-
PC 38:8	Phosphatidylcholine	C46 H76 N1 O8 P1	positive	FALSE	LS, CD	MSI Level 2	801.531	6.86||7.25	[M+H]+||[M+H]+	802.538	6.12	[M+H]+
PC 38:9	Phosphatidylcholine	C46 H74 N1 O8 P1	positive	FALSE	LS	MSI Level 2	799.515	6.45	[M+H]+
PC 39:0	Phosphatidylcholine	C47 H94 N1 O8 P1	positive	FALSE	LS	MSI Level 2	831.672	15.08	[M+H]+
PC 39:1	Phosphatidylcholine	C47 H92 N1 O8 P1	positive	FALSE	LS, CD	MSI Level 2	829.656	14.24	[M+H]+	830.6634||874.6549	14.23||14.29	[M+H]+||[M+HCOO]-
PC 39:2	Phosphatidylcholine	C47 H90 N1 O8 P1	both	FALSE	LS	MSI Level 2	827.64	13.61||14.53||13.64	[M+H]+||[M+H]+||[M+HCOO]-
PC 39:3	Phosphatidylcholine	C47 H88 N1 O8 P1	both	FALSE	LS, CD	MSI Level 2	825.625	12.31||13.3||13.31	[M+H]+||[M+H]+||[M+HCOO]-	826.6318||826.6317||826.6316||870.6233	12.33||13.29||14.16||13.31	[M+H]+||[M+H]+||[M+H]+||[M+HCOO]-
PC 39:4	Phosphatidylcholine	C47 H86 N1 O8 P1	both	FALSE	LS, CD	MSI Level 2	823.609	12.1||11.21||12.13	[M+H]+||[M+HCOO]-||[M+HCOO]-	824.6162||824.6162||824.6154||868.6077||868.6064	10.53||11.13||13.71||11.2||12.28	[M+H]+||[M+H]+||[M+H]+||[M+HCOO]-||[M+HCOO]-
PC 39:5	Phosphatidylcholine	C47 H84 N1 O8 P1	both	FALSE	LS, CD	MSI Level 2	821.593	9.5||8.98||9.51	[M+H]+||[M+HCOO]-||[M+HCOO]-	822.6009||822.6004||822.6013||866.5919	13.43||9.51||13.6||9.51	[M+H]+||[M+H]+||[M+H]+||[M+HCOO]-
PC 39:6	Phosphatidylcholine	C47 H82 N1 O8 P1	positive	FALSE	LS, CD	MSI Level 2	819.578	8.88	[M+H]+	820.5852||820.585||864.5763||864.5762||864.5761	7.73||7.96||8.92||7.76||7.99	M+H]+||[M+H]+||[M+HCOO]-||[M+HCOO]-||[M+HCOO]-
PC 39:7	Phosphatidylcholine	C47 H80 N1 O8 P1	both	FALSE	LS, CD	MSI Level 2	817.562	9.38||13.02||7.28	[M+H]+||[M+H]+||[M+HCOO]-	818.5693||818.5693||862.56	7.24||7.48||7.28	[M+H]+||[M+H]+||[M+HCOO]-
PC 39:8	Phosphatidylcholine	C47 H78 N1 O8 P1	positive	FALSE	LS, CD	MSI Level 2	815.547	11.21	[M+H]+	816.554	8.78	[M+H]+
PC 39:9	Phosphatidylcholine	C47 H76 N1 O8 P1	positive	FALSE	LS	MSI Level 2	813.531	10.42	[M+H]+
PC 40:0	Phosphatidylcholine	C48 H96 N1 O8 P1	positive	FALSE	LS, CD	MSI Level 2	845.687	15.56	[M+H]+	868.6767||846.6944	15.53||15.54	[M+Na]+||[M+H]+
PC 40:1	Phosphatidylcholine	C48 H94 N1 O8 P1	both	FALSE	LS, CD	MSI Level 2	843.672	14.57||14.62	[M+H]+||[M+HCOO]-	866.6605||844.6786||888.6702	14.55||14.58||14.65	[M+Na]+||[M+H]+||[M+HCOO]-
PC 40:2	Phosphatidylcholine	C48 H92 N1 O8 P1	both	FALSE	LS, CD	MSI Level 2	841.656	13.92||13.97	[M+H]+||[M+HCOO]-	842.6628||842.663||886.6545	13.94||14.86||13.95	[M+H]+||[M+H]+||[M+HCOO]-
PC 40:3	Phosphatidylcholine	C48 H90 N1 O8 P1	both	FALSE	LS, CD	MSI Level 2	839.64	13.64||13.67	[M+H]+||[M+HCOO]-	840.6471||840.6466||884.6386	13.51||13.64||13.65	[M+H]+||[M+H]+||[M+HCOO]-
PC 40:4	Phosphatidylcholine	C48 H88 N1 O8 P1	both	FALSE	LS, CD	MSI Level 2	837.625	11.97||12.04||12.62||13.4||11.97||12.69||13.4	[M+H]+||[M+H]+||[M+H]+||[M+H]+||[M+HCOO]-||[M+HCOO]-||[M+HCOO]-	838.6314||838.6308||838.6315||882.6225||882.6228||882.6232	11.93||12.61||13.38||12.68||12.02||13.4	[M+H]+||[M+H]+||[M+H]+||[M+HCOO]-||[M+HCOO]-||[M+HCOO]-
PC 40:5	Phosphatidylcholine	C48 H86 N1 O8 P1	both	FALSE	LS, CD	MSI Level 2	835.609	9.92||10.83||11.69||10.01||10.81||11.75	[M+Na]+||[M+H]+||[M+H]+||[M+HCOO]-||[M+HCOO]-||[M+HCOO]-	836.6153||836.6156||880.6072||880.6076	10.78||11.68||10.84||11.75	[M+H]+||[M+H]+||[M+HCOO]-||[M+HCOO]-
PC 40:6	Phosphatidylcholine	C48 H84 N1 O8 P1	both	TRUE	LS, CD	MSI Level 2	833.593	8.64||9.03||10||8.63||9.33||10.01	[M+H]+||[M+Na]+||[M+H]+||[M+HCOO]-||[M+HCOO]-||[M+HCOO]-	834.6004||834.6005||834.6006||834.6002||878.5914||878.5917||878.5917	8.62||8.91||9.26||9.99||10.02||8.65||9.31	[M+H]+||[M+H]+||[M+H]+||[M+H]+||[M+HCOO]-||[M+HCOO]-||[M+HCOO]-
PC 40:7	Phosphatidylcholine	C48 H82 N1 O8 P1	both	FALSE	LS, CD	MSI Level 2	831.578	8.04||7.38||8.04	[M+H]+||[M+HCOO]-||[M+HCOO]-	832.5849||832.5825||876.5759||876.5759||876.5761	7.58||13.55||8.04||7.35||7.62	[M+H]+||[M+H]+||[M+HCOO]-||[M+HCOO]-||[M+HCOO]-
PC 40:8	Phosphatidylcholine	C48 H80 N1 O8 P1	both	FALSE	LS, CD	MSI Level 2	829.562	6.92||6.93	[M+H]+||[M+HCOO]-	830.5692||874.5604	6.93||6.95	[M+H]+||[M+HCOO]-
PC 41:2	Phosphatidylcholine	C49 H94 N1 O8 P1	positive	FALSE	LS, CD	MSI Level 2	855.672	14.29	[M+H]+	856.679	14.28	[M+H]+
PC 41:6	Phosphatidylcholine	C49 H86 N1 O8 P1	positive	FALSE	LS, CD	MSI Level 2	847.609	9.86	[M+H]+	848.616	9.59	[M+H]+
PC 41:7	Phosphatidylcholine	C49 H84 N1 O8 P1	positive	FALSE	LS, CD	MSI Level 2	845.593	8.53	[M+H]+	846.6006||846.6003	8.55||8.94	[M+H]+||[M+H]+
PC 42:0	Phosphatidylcholine	C50 H100 N1 O8 P1	positive	FALSE	LS, CD	MSI Level 2	873.719	16.47	[M+H]+	874.726	16.5	[M+H]+
PC 42:1	Phosphatidylcholine	C50 H98 N1 O8 P1	positive	FALSE	LS, CD	MSI Level 2	871.703	15.38||15.58	[M+H]+||[M+H]+	872.7101||916.7013	15.52||15.67	[M+H]+||[M+HCOO]-
PC 42:10	Phosphatidylcholine	C50 H80 N1 O8 P1	both	FALSE	LS, CD	MSI Level 2	853.562	6.62||6.63	[M+H]+||[M+HCOO]-	854.5692||854.5689||898.5605	6.25||6.61||6.64	[M+H]+||[M+H]+||[M+HCOO]-
PC 42:2	Phosphatidylcholine	C50 H96 N1 O8 P1	both	FALSE	LS, CD	MSI Level 2	869.687	14.63||14.69	[M+H]+||[M+HCOO]-	870.6945||914.6859	14.61||14.69	[M+H]+||[M+HCOO]-
PC 42:3	Phosphatidylcholine	C50 H94 N1 O8 P1	both	FALSE	LS, CD	MSI Level 2	867.672	13.99||14.15||14.23	[M+H]+||[M+H]+||[M+HCOO]-	868.6787||850.6681||912.6698||912.6692	14||14.18||14.08||14.22	[M+H]+||[M+H-H2O]+||[M+HCOO]-||[M+HCOO]-
PC 42:4	Phosphatidylcholine	C50 H92 N1 O8 P1	both	FALSE	LS, CD	MSI Level 2	865.656	13.67||13.7	[M+H]+||[M+HCOO]-	866.6629||866.6629||866.6628||910.6543||910.6545	13.55||13.84||14.07||13.64||13.86	[M+H]+||[M+H]+||[M+H]+||[M+HCOO]-||[M+HCOO]-
PC 42:5	Phosphatidylcholine	C50 H90 N1 O8 P1	both	FALSE	LS, CD	MSI Level 2	863.64	12.62||12.72||13.38	[M+H]+||[M+HCOO]-||[M+HCOO]-	864.6474||864.6473||908.639||908.6386||908.6388	12.23||13.35||13.37||12.19||12.71	[M+H]+||[M+H]+||[M+HCOO]-||[M+HCOO]-||[M+HCOO]-
PC 42:6	Phosphatidylcholine	C50 H88 N1 O8 P1	both	FALSE	LS, CD	MSI Level 2	861.625	11.18||12.85||10.83	[M+H]+||[M+H]+||[M+HCOO]-	862.6318||862.6318||862.6317||906.6233	10.77||11.17||11.65||10.84	[M+H]+||[M+H]+||[M+H]+||[M+HCOO]-
PC 42:7	Phosphatidylcholine	C50 H86 N1 O8 P1	both	FALSE	LS, CD	MSI Level 2	859.609	10.01||9.26||9.62||10.04	[M+H]+||[M+HCOO]-||[M+HCOO]-||[M+HCOO]-	860.616||860.6161||860.616||904.6074||904.6078||904.6077	8.92||9.23||9.58||10.04||9.28||9.61	[M+H]+||[M+H]+||[M+H]+||[M+HCOO]-||[M+HCOO]-||[M+HCOO]-
PC 42:8	Phosphatidylcholine	C50 H84 N1 O8 P1	both	FALSE	LS, CD	MSI Level 2	857.593	7.71||8.08||8.1	[M+H]+||[M+H]+||[M+HCOO]-	858.6||858.6003||902.5919	7.72||8.07||8.1	[M+H]+||[M+H]+||[M+HCOO]-
PC 42:9	Phosphatidylcholine	C50 H82 N1 O8 P1	both	FALSE	LS, CD	MSI Level 2	855.578	7.06||7.51||7.08||7.51	[M+H]+||[M+H]+||[M+HCOO]-||[M+HCOO]-	856.5846||856.5846||900.5761	7.05||7.51||7.08	[M+H]+||[M+H]+||[M+HCOO]-
PC 44:10	Phosphatidylcholine	C52 H84 N1 O8 P1	both	FALSE	LS, CD	MSI Level 2	881.593	7.49||7.66||7.71	[M+H]+||[M+H]+||[M+HCOO]-	882.6||882.6004||926.5918	7.18||7.66||7.71	[M+H]+||[M+H]+||[M+HCOO]-
PC 44:11	Phosphatidylcholine	C52 H82 N1 O8 P1	negative	FALSE	LS, CD	MSI Level 2	879.578	6.76	[M+HCOO]-	880.5857||880.5847||924.5762	7.17||6.73||6.75	[M+H]+||[M+H]+||[M+HCOO]-
PC 44:2	Phosphatidylcholine	C52 H100 N1 O8 P1	positive	FALSE	LS, CD	MSI Level 2	897.719	15.45	[M+H]+	898.726	15.44	[M+H]+
PC 44:3	Phosphatidylcholine	C52 H98 N1 O8 P1	positive	FALSE	LS, CD	MSI Level 2	895.703	14.27||14.63	[M+H]+||[M+H]+	896.7102||896.71	14.6||14.76	[M+H]+||[M+H]+
PC 44:4	Phosphatidylcholine	C52 H96 N1 O8 P1	both	FALSE	LS, CD	MSI Level 2	893.687	14.14||14.84||14.9	[M+H]+||[M+H]+||[M+HCOO]-	894.694||894.6947||894.6943	14.15||14.49||14.83	[M+H]+||[M+H]+||[M+H]+
PC 44:5	Phosphatidylcholine	C52 H94 N1 O8 P1	both	FALSE	LS, CD	MSI Level 2	891.672	13.7||14.01||14.05	[M+H]+||[M+H]+||[M+HCOO]-	892.6787||892.6788||936.6704	13.75||14||14.04	[M+H]+||[M+H]+||[M+HCOO]-
PC 44:6	Phosphatidylcholine	C52 H92 N1 O8 P1	positive	FALSE	LS, CD	MSI Level 2	889.656	13.01||13.41	[M+H]+||[M+H]+	890.6628||890.6633	12.92||13.41	[M+H]+||[M+H]+
PC 44:7	Phosphatidylcholine	C52 H90 N1 O8 P1	positive	FALSE	LS, CD	MSI Level 2	887.64	11.4||11.72	[M+H]+||[M+H]+	888.6474||888.6473	11.4||11.73	[M+H]+||[M+H]+
PC 44:8	Phosphatidylcholine	C52 H88 N1 O8 P1	positive	FALSE	LS, CD	MSI Level 2	885.625	9.54||9.77	[M+H]+||[M+H]+	886.6317||886.6319||930.6229||930.6231	9.52||9.76||9.81||9.56	[M+H]+||[M+H]+||[M+HCOO]-||[M+HCOO]-
PC 44:9	Phosphatidylcholine	C52 H86 N1 O8 P1	positive	FALSE	LS, CD	MSI Level 2	883.609	8.19	[M+H]+	884.6162||884.6159||928.6079	8.19||9.06||8.24	[M+H]+||[M+H]+||[M+HCOO]-
PC 46:4	Phosphatidylcholine	C54 H100 N1 O8 P1	positive	FALSE	LS, CD	MSI Level 2	921.719	15.08||15.37||15.68	[M+H]+||[M+H]+||[M+H]+	922.726	15.68	[M+H]+
PC 46:5	Phosphatidylcholine	C54 H98 N1 O8 P1	positive	FALSE	LS, CD	MSI Level 2	919.703	14.27||14.71	[M+H]+||[M+H]+	920.7093||920.7096||920.7099	14.28||14.48||14.72	[M+H]+||[M+H]+||[M+H]+
PC 46:6	Phosphatidylcholine	C54 H96 N1 O8 P1	positive	FALSE	LS, CD	MSI Level 2	917.687	14.01	[M+H]+	918.694	14	[M+H]+
PC 46:7	Phosphatidylcholine	C54 H94 N1 O8 P1	positive	FALSE	LS, CD	MSI Level 2	915.672	13.55||13.86	[M+H]+||[M+H]+	916.6787||916.6787||916.6785	13.43||13.55||13.84	[M+H]+||[M+H]+||[M+H]+
PC 50:6	Phosphatidylcholine	C58 H104 N1 O8 P1	positive	FALSE	LS, CD	MSI Level 2	973.75	15.06	[M+H]+	974.757	15.05	[M+H]+
PC 50:7	Phosphatidylcholine	C58 H102 N1 O8 P1	positive	FALSE	LS, CD	MSI Level 2	971.734	14.46||14.55	[M+Na]+||[M+H]+	972.74	14.52	[M+H]+
PC O-18:0	Phosphatidylcholine	C26 H54 N1 O7 P1	positive	FALSE	LS	MSI Level 2	523.364	4.22	[M+H]+
PC O-28:0	Phosphatidylcholine	C36 H74 N1 O7 P1	both	FALSE	LS, CD	MSI Level 2	663.52	7.27||7.36	[M+Na]+||[M+HCOO]-	664.5276||708.5187	7.27||7.32	[M+H]+||[M+HCOO]-
PC O-30:1	Phosphatidylcholine	C38 H76 N1 O7 P1	both	FALSE	LS, CD	MSI Level 2	689.536	8.81||7.49	[M+H]+||[M+HCOO]-	690.5434||734.5342	7.49||8.87	[M+H]+||[M+HCOO]-
PC O-31:0	Phosphatidylcholine	C39 H80 N1 O7 P1	positive	FALSE	LS, CD	MSI Level 2	705.567	10.26	[M+H]+	706.575	10.21	[M+H]+
PC O-31:1	Phosphatidylcholine	C39 H78 N1 O7 P1	positive	FALSE	LS, CD	MSI Level 2	703.552	9.51||9.89	[M+H]+||[M+H]+	704.559	9.51	[M+H]+
PC O-31:4	Phosphatidylcholine	C39 H72 N1 O7 P1	both	FALSE	LS, CD	MSI Level 2	697.505	5.51||5.69||5.71	[M+H]+||[M+H]+||[M+HCOO]-	698.5119||698.512||742.503	5.4||5.68||5.7	[M+H]+||[M+H]+||[M+HCOO]-
PC O-31:5	Phosphatidylcholine	C39 H70 N1 O7 P1	positive	FALSE	LS, CD	MSI Level 2	695.489	5.13||5.24||5.54	[M+H]+||[M+H]+||[M+H]+	696.4964||696.4964||696.4964	5.13||5.26||5.53	[M+H]+||[M+H]+||[M+H]+
PC O-31:6	Phosphatidylcholine	C39 H68 N1 O7 P1	positive	FALSE	LS, CD	MSI Level 2	693.473	4.86	[M+H]+	694.481	6.27	[M+H]+
PC O-32:0	Phosphatidylcholine	C40 H82 N1 O7 P1	both	FALSE	LS, CD	MSI Level 2	719.583	11.68||11.85	[M+H]+||[M+HCOO]-	720.59||764.5812	11.68||11.81	[M+H]+||[M+HCOO]-
PC O-32:1	Phosphatidylcholine	C40 H80 N1 O7 P1	both	FALSE	LS, CD	MSI Level 2	717.567	9.75||11.22||9.48||9.89	[M+H]+||[M+H]+||[M+HCOO]-||[M+HCOO]-	718.5747||718.5744||762.5655||762.5655||762.5655	9.76||11.23||9.84||11.32||9.43	[M+H]+||[M+H]+||[M+HCOO]-||[M+HCOO]-||[M+HCOO]-
PC O-32:2	Phosphatidylcholine	C40 H78 N1 O7 P1	both	FALSE	LS, CD	MSI Level 2	715.552	7.86||9.05||9.26||9.83||9.38	[M+H]+||[M+H]+||[M+H]+||[M+H]+||[M+HCOO]-	716.5589||760.5499||760.5499	9.14||9.33||9.87	[M+H]+||[M+HCOO]-||[M+HCOO]-
PC O-32:3	Phosphatidylcholine	C40 H76 N1 O7 P1	positive	FALSE	LS, CD	MSI Level 2	713.536	6.75||7.57||8.44	[M+H]+||[M+H]+	714.5431||714.5432	7.17||8.43	[M+H]+||[M+H]+
PC O-32:4	Phosphatidylcholine	C40 H74 N1 O7 P1	both	FALSE	LS, CD	MSI Level 2	711.52	6.19||6.23	[M+H]+||[M+HCOO]-	712.5277||712.5275||712.5275||756.5187	5.95||6.2||7.3||6.23	[M+H]+||[M+H]+||[M+H]+||[M+HCOO]-
PC O-32:5	Phosphatidylcholine	C40 H72 N1 O7 P1	positive	FALSE	LS, CD	MSI Level 2	709.505	5.76||6.07	[M+H]+||[M+H]+	710.5123||710.5121	5.55||5.74	[M+H]+||[M+H]+
PC O-32:6	Phosphatidylcholine	C40 H70 N1 O7 P1	positive	FALSE	LS, CD	MSI Level 2	707.489	5.1	[M+H]+	708.496	5.09	[M+H]+
PC O-32:7	Phosphatidylcholine	C40 H68 N1 O7 P1	positive	FALSE	LS	MSI Level 2	705.473	5.25	[M+H]+
PC O-33:0	Phosphatidylcholine	C41 H84 N1 O7 P1	positive	FALSE	LS, CD	MSI Level 2	733.598	12.6||13.27	[M+H]+||[M+H]+	734.606	13.27	[M+H]+
PC O-33:1	Phosphatidylcholine	C41 H82 N1 O7 P1	positive	FALSE	LS, CD	MSI Level 2	731.583	10.43||12.2||12.75	[M+H]+||[M+H]+||[M+H]+	732.5903||732.5903||732.5901||776.5811	10.44||12.2||12.74||10.5	[M+H]+||[M+H]+||[M+H]+||[M+HCOO]-
PC O-33:5	Phosphatidylcholine	C41 H74 N1 O7 P1	positive	FALSE	LS, CD	MSI Level 2	723.52	5.8	[M+H]+	724.528	6.11	[M+H]+
PC O-33:6	Phosphatidylcholine	C41 H72 N1 O7 P1	positive	FALSE	LS, CD	MSI Level 2	721.505	5.47	[M+H]+	722.512	5.46	[M+H]+
PC O-33:7	Phosphatidylcholine	C41 H70 N1 O7 P1	positive	FALSE	LS	MSI Level 2	719.489	5.67||6.08||6.26	[M+H]+||[M+Na]+||[M+Na]+
PC O-34:0	Phosphatidylcholine	C42 H86 N1 O7 P1	both	FALSE	LS, CD	MSI Level 2	747.614	13.69||13.72	[M+H]+||[M+HCOO]-	748.6209||792.6126	13.69||13.72	[M+H]+||[M+HCOO]-
PC O-34:1	Phosphatidylcholine	C42 H84 N1 O7 P1	both	FALSE	LS, CD	MSI Level 2	745.598	11.83||13.56||11.89||13.56	[M+H]+||[M+H]+||[M+HCOO]-||[M+HCOO]-	746.6055||746.6058||790.5967||790.5974||790.597	11.85||13.56||11.93||13.31||13.59	[M+H]+||[M+H]+||[M+HCOO]-||[M+HCOO]-||[M+HCOO]-
PC O-34:2	Phosphatidylcholine	C42 H82 N1 O7 P1	both	FALSE	LS, CD	MSI Level 2	743.583	9.76||11.48||12.24||9.88||11.57	[M+H]+||[M+H]+||[M+Na]+||[M+HCOO]-||[M+HCOO]-	744.5833||744.5902||744.5899||788.5805||788.5811	4.52||9.81||11.47||11.54||9.88	1||[M+H]+||[M+H]+||[M+HCOO]-||[M+HCOO]-
PC O-34:3	Phosphatidylcholine	C42 H80 N1 O7 P1	positive	FALSE	LS, CD	MSI Level 2	741.567	9.26	[M+H]+	742.5746||742.5747||742.5751||786.5655	8.92||9.27||10.86||9.59	[M+H]+||[M+H]+||[M+H]+||[M+HCOO]-
PC O-34:4	Phosphatidylcholine	C42 H78 N1 O7 P1	both	FALSE	LS, CD	MSI Level 2	739.552	7.17||7.63	[M+H]+||[M+HCOO]-	740.5519||740.559||740.5587||784.55||784.5498	4.26||7.17||7.59||7.19||7.61	1||[M+H]+||[M+H]+||[M+HCOO]-||[M+HCOO]-
PC O-34:5	Phosphatidylcholine	C42 H76 N1 O7 P1	positive	FALSE	LS, CD	MSI Level 2	737.536	6.31||7.32	[M+H]+||[M+H]+	738.5432||738.5433	6.68||7.32	[M+H]+||[M+H]+
PC O-34:6	Phosphatidylcholine	C42 H74 N1 O7 P1	positive	FALSE	LS, CD	MSI Level 2	735.52	5.94	[M+H]+	736.528	5.94	[M+H]+
PC O-34:7	Phosphatidylcholine	C42 H72 N1 O7 P1	positive	FALSE	LS, CD	MSI Level 2	733.505	5.46	[M+H]+	734.512	5.77	[M+H]+
PC O-34:8	Phosphatidylcholine	C42 H70 N1 O7 P1	positive	FALSE	LS, CD	MSI Level 2	731.489	4.99	[M+H]+	732.496	4.99	[M+H]+
PC O-35:0	Phosphatidylcholine	C43 H88 N1 O7 P1	positive	FALSE	LS, CD	MSI Level 2	761.63	14.08||15.05	[M+H]+||[M+H]+	762.6369||762.6372	13.86||14.08	[M+H]+||[M+H]+
PC O-35:1	Phosphatidylcholine	C43 H86 N1 O7 P1	positive	FALSE	LS, CD	MSI Level 2	759.614	13.37||14.35	[M+H]+||[M+H]+	760.6211||760.621||760.6218	13.37||13.61||14.74	[M+H]+||[M+H]+||[M+H]+
PC O-35:2	Phosphatidylcholine	C43 H84 N1 O7 P1	positive	FALSE	LS, CD	MSI Level 2	757.598	12.44||13.04||14.22	[M+H]+||[M+H]+||[M+H]+	758.6059||758.6055||802.5968	10.77||13.07||13.08	[M+H]+||[M+H]+||[M+HCOO]-
PC O-35:7	Phosphatidylcholine	C43 H74 N1 O7 P1	positive	FALSE	LS, CD	MSI Level 2	747.52	8.04||9.04	[M+Na]+||[M+H]+	748.5224||748.5275||748.5275	13.6||5.8||6.28	1.002||[M+H]+||[M+H]+
PC O-35:8	Phosphatidylcholine	C43 H72 N1 O7 P1	positive	FALSE	LS	MSI Level 2	745.505	6.88||7.33||7.69||9.53	[M+Na]+||[M+Na]+||[M+Na]+||[M+H]+
PC O-36:0	Phosphatidylcholine	C44 H90 N1 O7 P1	both	FALSE	LS, CD	MSI Level 2	775.645	14.5||15.04||14.53	[M+H]+||[M+H]+||[M+HCOO]-	776.6527||820.644	14.49||14.51	[M+H]+||[M+HCOO]-
PC O-36:1	Phosphatidylcholine	C44 H88 N1 O7 P1	both	FALSE	LS, CD	MSI Level 2	773.63	13.74||14.33||14.25	[M+H]+||[M+H]+||[M+HCOO]-	774.6369||774.6371||818.6282	13.74||14.32||13.76	[M+H]+||[M+H]+||[M+HCOO]-
PC O-36:2	Phosphatidylcholine	C44 H86 N1 O7 P1	both	FALSE	LS, CD	MSI Level 2	771.614	12.2||12.25||13.62||12.16||13.58	[M+H]+||[M+H]+||[M+H]+||[M+HCOO]-||[M+HCOO]-	772.621||772.621||816.6127	12.23||13.62||13.64	[M+H]+||[M+H]+||[M+HCOO]-
PC O-36:3	Phosphatidylcholine	C44 H84 N1 O7 P1	both	FALSE	LS, CD	MSI Level 2	769.598	10.57||10.62||11.6||11.69||11.79	[M+H]+||[M+H]+||[M+H]+||[M+H]+||[M+HCOO]-	770.6052||814.5968	10.57||10.62	[M+H]+||[M+HCOO]-
PC O-36:4	Phosphatidylcholine	C44 H82 N1 O7 P1	both	FALSE	LS, CD	MSI Level 2	767.583	8.93||9.61||10.05||10.81||9.71	[M+H]+||[M+H]+||[M+H]+||[M+H]+||[M+HCOO]-	768.5895||768.5897||812.5814||812.5806	8.93||9.61||9.67||10.11	[M+H]+||[M+H]+||[M+HCOO]-||[M+HCOO]-
PC O-36:5	Phosphatidylcholine	C44 H80 N1 O7 P1	both	FALSE	LS, CD	MSI Level 2	765.567	7.77||9.18||9.22	[M+H]+||[M+H]+||[M+HCOO]-	766.5744||766.5739||810.5654||810.5649||810.5656	8.23||9.2||7.8||9.26||8.94	[M+H]+||[M+H]+||[M+HCOO]-||[M+HCOO]-||[M+HCOO]-
PC O-36:6	Phosphatidylcholine	C44 H78 N1 O7 P1	both	FALSE	LS, CD	MSI Level 2	763.552	7.22||7.52||7.95||7.98	[M+H]+||[M+H]+||[M+H]+||[M+HCOO]-	764.559	7.94	[M+H]+
PC O-37:0	Phosphatidylcholine	C45 H92 N1 O7 P1	positive	FALSE	LS, CD	MSI Level 2	789.661	14.9	[M+H]+	790.668	14.91	[M+H]+
PC O-37:2	Phosphatidylcholine	C45 H88 N1 O7 P1	positive	FALSE	LS	MSI Level 2	785.63	14.87	[M+H]+
PC O-37:3	Phosphatidylcholine	C45 H86 N1 O7 P1	positive	FALSE	LS, CD	MSI Level 2	783.614	12.24||14.08	[M+H]+||[M+H]+	806.606	13.43	[M+Na]+
PC O-37:4	Phosphatidylcholine	C45 H84 N1 O7 P1	both	FALSE	LS, CD	MSI Level 2	781.598	10.93||11.64||11.52	[M+H]+||[M+H]+||[M+CH3COO]-	782.606	10.92	[M+H]+
PC O-37:5	Phosphatidylcholine	C45 H82 N1 O7 P1	both	FALSE	LS, CD	MSI Level 2	779.583	9.87||9.91||10.35||10.4||9.93||10.42||10.42	[M+H]+||[M+H]+||[M+H]+||[M+H]+||[M+HCOO]-||[M+HCOO]-||[M+HCOO]-	780.59||780.59||824.5815||824.5816	8.66||9.86||8.67||9.9	[M+H]+||[M+H]+||[M+HCOO]-||[M+HCOO]-
PC O-37:6	Phosphatidylcholine	C45 H80 N1 O7 P1	positive	FALSE	LS, CD	MSI Level 2	777.567	8.34||8.95	[M+H]+||[M+H]+	778.573	9.51	[M+H]+
PC O-37:7	Phosphatidylcholine	C45 H78 N1 O7 P1	positive	FALSE	LS, CD	MSI Level 2	775.552	10.11||11.17||11.59	[M+Na]+||[M+H]+||[M+H]+	776.5581||776.5574||776.5588	7.48||7.73||11.15	[M+H]+||[M+H]+||[M+H]+
PC O-37:8	Phosphatidylcholine	C45 H76 N1 O7 P1	positive	FALSE	LS	MSI Level 2	773.536	9.2	[M+H]+
PC O-38:0	Phosphatidylcholine	C46 H94 N1 O7 P1	both	FALSE	LS, CD	MSI Level 2	803.677	15.38||15.44	[M+H]+||[M+HCOO]-	804.684||848.6751	15.36||15.44	[M+H]+||[M+HCOO]-
PC O-38:1	Phosphatidylcholine	C46 H92 N1 O7 P1	positive	FALSE	LS, CD	MSI Level 2	801.661	14.49||15.17	[M+H]+||[M+H]+	802.6683||802.6684||846.6595	14.51||15.17||14.72	[M+H]+||[M+H]+||[M+HCOO]-
PC O-38:2	Phosphatidylcholine	C46 H90 N1 O7 P1	positive	FALSE	LS, CD	MSI Level 2	799.645	13.81||14.36	[M+H]+||[M+H]+	800.6525||800.6528||844.644	13.89||14.36||14.39	[M+H]+||[M+H]+||[M+HCOO]-
PC O-38:3	Phosphatidylcholine	C46 H88 N1 O7 P1	both	FALSE	LS, CD	MSI Level 2	797.63	13.4||13.62||13.76||13.42	[M+H]+||[M+H]+||[M+H]+||[M+HCOO]-	798.6372||842.6283||842.6283	13.39||13.64||13.41	[M+H]+||[M+HCOO]-||[M+HCOO]-
PC O-38:4	Phosphatidylcholine	C46 H86 N1 O7 P1	both	FALSE	LS, CD	MSI Level 2	795.614	11.48||12.47||14.19||11.52||12.56	[M+H]+||[M+H]+||[M+H]+||[M+HCOO]-||[M+HCOO]-	796.6201||796.6211||796.6208||796.6212||796.6213||840.6126||840.6126||840.6126	10.77||11.46||12.44||13.46||14.16||11.52||12.56||13.49	[M+H]+||[M+H]+||[M+H]+||[M+H]+||[M+H]+||[M+HCOO]-||[M+HCOO]-||[M+HCOO]-
PC O-38:5	Phosphatidylcholine	C46 H84 N1 O7 P1	both	FALSE	LS, CD	MSI Level 2	793.598	9.75||10.62||10.94||11.84||9.8||11.9	[M+H]+||[M+H]+||[M+H]+||[M+H]+||[M+HCOO]-||[M+HCOO]-	794.6053||794.6053||794.6053||794.6053||838.597||838.5968	9.74||10.91||11.83||13.82||9.79||11.9	[M+H]+||[M+H]+||[M+H]+||[M+H]+||[M+HCOO]-||[M+HCOO]-
PC O-38:6	Phosphatidylcholine	C46 H82 N1 O7 P1	both	FALSE	LS, CD	MSI Level 2	791.583	9.37||10.04||11.74||11.83||9.1	[M+H]+||[M+H]+||[M+H]+||[M+H]+||[M+HCOO]-	792.59||792.5895||792.5901||792.5899||836.5797	9.07||9.35||10.03||13.65||9.41	[M+H]+||[M+H]+||[M+H]+||[M+H]+||[M+HCOO]-
PC O-38:7	Phosphatidylcholine	C46 H80 N1 O7 P1	positive	FALSE	LS, CD	MSI Level 2	789.567	7.88||8.11||8.68	[M+H]+||[M+H]+||[M+H]+	790.5745||790.5743||834.5659	7.87||8.69||8.12	[M+H]+||[M+H]+||[M+HCOO]-
PC O-39:0	Phosphatidylcholine	C47 H96 N1 O7 P1	positive	FALSE	LS, CD	MSI Level 2	817.692	15.85	[M+H]+	818.7	15.84	[M+H]+
PC O-39:7	Phosphatidylcholine	C47 H82 N1 O7 P1	positive	FALSE	LS, CD	MSI Level 2	803.583	9.34||9.81	[M+H]+||[M+H]+	804.5899||804.5901||804.5899||804.5901	9.32||9.8||13.31||13.59	[M+H]+||[M+H]+||[M+H]+||[M+H]+
PC O-40:0	Phosphatidylcholine	C48 H98 N1 O7 P1	positive	FALSE	LS, CD	MSI Level 2	831.708	16.31	[M+H]+	832.715	16.33	[M+H]+
PC O-40:1	Phosphatidylcholine	C48 H96 N1 O7 P1	both	FALSE	LS, CD	MSI Level 2	829.692	15.24||15.3||15.38||15.24	[M+H]+||[M+Na]+||[M+H]+||[M+HCOO]-	830.7	15.26	[M+H]+
PC O-40:2	Phosphatidylcholine	C48 H94 N1 O7 P1	positive	FALSE	LS, CD	MSI Level 2	827.677	14.49	[M+H]+	828.6836||872.6753	14.5||14.47	[M+H]+||[M+HCOO]-
PC O-40:3	Phosphatidylcholine	C48 H92 N1 O7 P1	positive	FALSE	LS, CD	MSI Level 2	825.661	14.12	[M+H]+	826.6686||870.6592	14.32||14.17	[M+H]+||[M+HCOO]-
PC O-40:4	Phosphatidylcholine	C48 H90 N1 O7 P1	both	FALSE	LS, CD	MSI Level 2	823.645	13.41||13.6||13.83||13.64||13.87	[M+H]+||[M+H]+||[M+H]+||[M+HCOO]-||[M+HCOO]-	824.6524||824.6525||868.644||868.6438	13.6||13.83||13.63||13.87	[M+H]+||[M+H]+||[M+HCOO]-||[M+HCOO]-
PC O-40:5	Phosphatidylcholine	C48 H88 N1 O7 P1	both	FALSE	LS, CD	MSI Level 2	821.63	12.63||12.71||13.71||13.49	[M+H]+||[M+H]+||[M+H]+||[M+HCOO]-	822.6368||822.6368||822.637||822.6367||822.6368||866.6283||866.6279||866.6283||866.6282||866.628	11.59||12.4||12.63||13.46||13.7||12.72||11.66||13.3||13.48||13.72	[M+H]+||[M+H]+||[M+H]+||[M+H]+||[M+H]+||[M+HCOO]-||[M+HCOO]-||[M+HCOO]-||[M+HCOO]-||[M+HCOO]-
PC O-40:6	Phosphatidylcholine	C48 H86 N1 O7 P1	both	FALSE	LS, CD	MSI Level 2	819.614	11.7||11.71||12.06||13.01||11.25||12.11	[M+H]+||[M+H]+||[M+H]+||[M+H]+||[M+HCOO]-||[M+HCOO]-	820.6211||820.6213||820.6212||820.6211||820.6213||864.6128||864.6125	9.88||10.7||11.7||12.06||12.99||9.93||11.81	[M+H]+||[M+H]+||[M+H]+||[M+H]+||[M+H]+||[M+HCOO]-||[M+HCOO]-
PC O-40:7	Phosphatidylcholine	C48 H84 N1 O7 P1	both	FALSE	LS, CD	MSI Level 2	817.598	9.2||9.54||9.24||9.59	[M+H]+||[M+H]+||[M+HCOO]-||[M+HCOO]-	818.6057||818.6056||862.5967||862.5973||862.597	9.2||11.16||9.24||11.24||9.56	[M+H]+||[M+H]+||[M+HCOO]-||[M+HCOO]-||[M+HCOO]-
PC O-40:8	Phosphatidylcholine	C48 H82 N1 O7 P1	negative	FALSE	LS, CD	MSI Level 2	815.583	8.93	[M+HCOO]-	816.59||816.5878||860.5814	8.88||13.66||8.92	[M+H]+||1.005||[M+HCOO]-
PC O-41:4	Phosphatidylcholine	C49 H92 N1 O7 P1	positive	FALSE	LS, CD	MSI Level 2	837.661	14.23	[M+H]+	838.668	14.21	[M+H]+
PC O-41:9	Phosphatidylcholine	C49 H82 N1 O7 P1	positive	FALSE	LS	MSI Level 2	827.583	11.73||12.65||13.91	[M+Na]+||[M+Na]+||[M+H]+
PC O-42:1	Phosphatidylcholine	C50 H100 N1 O7 P1	positive	FALSE	LS, CD	MSI Level 2	857.724	16.3	[M+H]+	858.731	16.34	[M+H]+
PC O-42:2	Phosphatidylcholine	C50 H98 N1 O7 P1	positive	FALSE	LS	MSI Level 2	855.708	15.27	[M+H]+
PC O-42:3	Phosphatidylcholine	C50 H96 N1 O7 P1	positive	FALSE	LS, CD	MSI Level 2	853.692	14.94	[M+H]+	854.699	14.98	[M+H]+
PC O-42:4	Phosphatidylcholine	C50 H94 N1 O7 P1	both	FALSE	LS, CD	MSI Level 2	851.677	14.35||14.58||14.38||14.64	[M+H]+||[M+H]+||[M+HCOO]-||[M+HCOO]-	852.6836||852.6835||896.6752||896.6751	14.35||14.58||14.38||14.65	[M+H]+||[M+H]+||[M+HCOO]-||[M+HCOO]-
PC O-42:5	Phosphatidylcholine	C50 H92 N1 O7 P1	positive	FALSE	LS, CD	MSI Level 2	849.661	13.88||14.16||14.46	[M+H]+||[M+H]+||[M+H]+	850.6679||850.6677||850.6675||894.6596||894.6593	13.87||14.16||14.53||13.91||14.48	[M+H]+||[M+H]+||[M+H]+||[M+HCOO]-||[M+HCOO]-
PC O-42:6	Phosphatidylcholine	C50 H90 N1 O7 P1	both	FALSE	LS, CD	MSI Level 2	847.645	13.68||13.95||13.7	[M+H]+||[M+H]+||[M+HCOO]-	848.6522||848.6524||848.6523||848.6518	12.56||13.34||13.67||13.96	[M+H]+||[M+H]+||[M+H]+||[M+H]+
PC O-42:7	Phosphatidylcholine	C50 H88 N1 O7 P1	positive	FALSE	LS, CD	MSI Level 2	845.63	13.6	[M+H]+	846.637	12.06	[M+H]+
PC O-44:4	Phosphatidylcholine	C52 H98 N1 O7 P1	positive	FALSE	LS, CD	MSI Level 2	879.708	15.15||15.46	[M+H]+||[M+H]+	880.7139||880.715	14.85||15.16	[M+H]+||[M+H]+
PC O-44:5	Phosphatidylcholine	C52 H96 N1 O7 P1	positive	FALSE	LS, CD	MSI Level 2	877.692	14.51	[M+H]+	878.6993||922.6912||922.6908	14.9||14.54||14.69	[M+H]+||[M+HCOO]-||[M+HCOO]-
PC O-44:6	Phosphatidylcholine	C52 H94 N1 O7 P1	positive	FALSE	LS, CD	MSI Level 2	875.677	13.87||14.4	[M+H]+||[M+H]+	876.6835||876.6833||876.6836	13.9||14.04||14.41	[M+H]+||[M+H]+||[M+H]+
PC O-46:5	Phosphatidylcholine	C54 H100 N1 O7 P1	positive	FALSE	LS, CD	MSI Level 2	905.724	15.32	[M+H]+	906.7307||906.7303	15.05||15.31	[M+H]+||[M+H]+
PC O-46:6	Phosphatidylcholine	C54 H98 N1 O7 P1	positive	FALSE	LS, CD	MSI Level 2	903.708	14.53||15.23	[M+H]+||[M+H]+	904.7148||904.715	14.8||15.21	[M+H]+||[M+H]+
PC P-33:6	Phosphatidylcholine	C41 H70 N1 O7 P1	positive	FALSE	LS	MSI Level 2	719.489	7.19	[M+H]+
PC P-34:2	Phosphatidylcholine	C42 H80 N1 O7 P1	positive	FALSE	LS	MSI Level 2	741.567	10.86	[M+Na]+
PC P-35:7	Phosphatidylcholine	C43 H72 N1 O7 P1	positive	FALSE	LS	MSI Level 2	745.505	7.46	[M+Na]+
PC P-37:8	Phosphatidylcholine	C45 H74 N1 O7 P1	positive	FALSE	LS	MSI Level 2	771.52	7.78	[M+H]+
PC P-37:9	Phosphatidylcholine	C45 H72 N1 O7 P1	positive	FALSE	LS	MSI Level 2	769.505	6.7	[M+Na]+
PC P-38:6	Phosphatidylcholine	C46 H80 N1 O7 P1	positive	FALSE	LS	MSI Level 2	789.567	8.1	[M+H]+
PC P-39:7	Phosphatidylcholine	C47 H80 N1 O7 P1	positive	FALSE	LS	MSI Level 2	801.567	13.52	[M+Na]+
PE 32:0	Phosphatidylethanolamine	C37 H74 N1 O8 P1	positive	FALSE	LS, CD, msP	MSI Level 1	691.515	10.32	[M+H]+	692.522	10.31	[M+H]+	692.522	7.08	[M+H]+
PE 32:1	Phosphatidylethanolamine	C37 H72 N1 O8 P1	both	FALSE	LS, CD	MSI Level 2	689.5	8.34||8.37||9.16	[M+H]+||[M-H]-||[M-H]-	690.5068||690.5069||688.4924||688.4925||688.4925	8.36||9.13||8.4||8.7||9.15	[M+H]+||[M+H]+||[M-H]-||[M-H]-||[M-H]-
PE 34:0	Phosphatidylethanolamine	C39 H78 N1 O8 P1	both	FALSE	LS, CD	MSI Level 2	719.547	13.23||13.25	[M+H]+||[M-H]-	720.5536||718.5394	13.22||13.25	[M+H]+||[M-H]-
PE 34:1	Phosphatidylethanolamine	C39 H76 N1 O8 P1	both	FALSE	LS, CD	MSI Level 2	717.531	10.58||10.62	[M+H]+||[M-H]-	718.5382||718.5381||718.5383||716.5241||716.5235||716.5237||716.5238	10.58||11||11.73||8.14||10.61||11.01||11.76	[M+H]+||[M+H]+||[M+H]+||[M-H]-||[M-H]-||[M-H]-||[M-H]-
PE 34:2	Phosphatidylethanolamine	C39 H74 N1 O8 P1	both	FALSE	LS, CD	MSI Level 2	715.515	8.56||8.59||9.33||10.08	[M+H]+||[M-H]-||[M-H]-||[M-H]-	716.5226||716.5226||716.5225||716.5218||714.5081||714.5082||714.5081||714.5081	8.57||8.9||9.31||10.08||8.63||8.9||9.32||10.09	[M+H]+||[M+H]+||[M+H]+||[M+H]+||[M-H]-||[M-H]-||[M-H]-||[M-H]-
PE 34:3	Phosphatidylethanolamine	C39 H72 N1 O8 P1	both	FALSE	LS, CD	MSI Level 2	713.5	8.06||8.01||8.11	[M+H]+||[M-H]-||[M-H]-	714.5069||712.4925||712.4926	8.04||8.61||8.07	[M+H]+||[M-H]-||[M-H]-
PE 34:4	Phosphatidylethanolamine	C39 H70 N1 O8 P1	both	FALSE	LS, CD	MSI Level 2	711.484	6.88||6.89	[M+H]+||[M-H]-	712.4912||710.4768	6.88||6.89	[M+H]+||[M-H]-
PE 35:0	Phosphatidylethanolamine	C40 H80 N1 O8 P1	negative	FALSE	LS, CD	MSI Level 2	733.562	13.43	[M-H]-	734.57	13.43	[M+H]+
PE 35:2	Phosphatidylethanolamine	C40 H78 N1 O8 P1	negative	FALSE	LS	MSI Level 2	731.547	11.99||12.59	[M-H]-||[M-H]-
PE 35:4	Phosphatidylethanolamine	C40 H76 N1 O8 P1	negative	FALSE	LS	MSI Level 2	729.531	9.62||10	[M-H]-||[M-H]-
PE 36:1	Phosphatidylethanolamine	C41 H80 N1 O8 P1	both	FALSE	LS, CD	MSI Level 2	745.562	13.34||13.35||13.48||13.65	[M+H]+||[M-H]-||[M-H]-||[M-H]-	746.5689||744.5553||744.5549	13.34||13.18||13.35	[M+H]+||[M-H]-||[M-H]-
PE 36:2	Phosphatidylethanolamine	C41 H78 N1 O8 P1	both	FALSE	LS, CD	MSI Level 2	743.547	10.8||10.85||11.37||11.91	[M+H]+||[M-H]-||[M-H]-||[M-H]-	744.5537||744.5542||742.5396||742.5396||742.5391	10.81||11.33||11.35||11.89||10.82	[M+H]+||[M+H]+||[M-H]-||[M-H]-||[M-H]-
PE 36:3	Phosphatidylethanolamine	C41 H76 N1 O8 P1	both	TRUE	LS, CD	MSI Level 2	741.531	9.06||9.06||10.17	[M+H]+||[M-H]-||[M-H]-	742.5382||740.5235||786.5293||786.5293	9.44||10.17||9.05||9.43	[M+H]+||[M-H]-||[M+HCOO]-||[M+HCOO]-
PE 36:4	Phosphatidylethanolamine	C41 H74 N1 O8 P1	both	FALSE	LS, CD	MSI Level 2	739.515	8.03||8.01||8.6	[M+H]+||[M-H]-||[M-H]-	722.5123||740.5225||738.5083||738.5079	8.04||8.59||8.07||8.59	[M+H-H2O]+||[M+H]+||[M-H]-||[M-H]-
PE 36:5	Phosphatidylethanolamine	C41 H72 N1 O8 P1	both	FALSE	LS, CD	MSI Level 2	737.5	7.06||8.05||7.06||7.29||7.47	[M+H]+||[M+H]+||[M-H]-||[M-H]-||[M-H]-	738.5068||738.5067||736.4924	7.03||7.49||7.47	[M+H]+||[M+H]+||[M-H]-
PE 36:6	Phosphatidylethanolamine	C41 H70 N1 O8 P1	both	FALSE	LS, CD	MSI Level 2	735.484	6.58||6.59	[M+H]+||[M-H]-	736.4912||734.4769	6.58||6.58	[M+H]+||[M-H]-
PE 37:1	Phosphatidylethanolamine	C42 H82 N1 O8 P1	negative	FALSE	LS, CD	MSI Level 2	759.578	13.64	[M-H]-	760.5848||758.5708||758.5703	13.6||13.5||13.38	[M+H]+||[M-H]-||[M-H]-
PE 37:3	Phosphatidylethanolamine	C42 H78 N1 O8 P1	both	FALSE	LS	MSI Level 2	755.547	11.63||11.62	[M-H]-||[M-H]-
PE 37:4	Phosphatidylethanolamine	C42 H76 N1 O8 P1	both	FALSE	LS, CD	MSI Level 2	753.531	9.74||9.76	[M+H]+||[M-H]-	754.5381||752.5239||752.5235	9.7||9.3||9.72	[M+H]+||[M-H]-||[M-H]-
PE 38:1	Phosphatidylethanolamine	C43 H84 N1 O8 P1	both	FALSE	LS, CD	MSI Level 2	773.593	13.9||13.91	[M+H]+||[M-H]-	774.6006||772.5861||734.6308	13.89||13.9||13.9	[M+H]+||[M-H]-||-38.963
PE 38:2	Phosphatidylethanolamine	C43 H82 N1 O8 P1	both	FALSE	LS, CD	MSI Level 2	771.578	13.34||13.35	[M+H]+||[M-H]-	772.5851||772.5851||770.5707||752.5599||752.5594	13.34||13.48||13.44||13.53||13.35	[M+H]+||[M+H]+||[M-H]-||-19.018||-19.018
PE 38:3	Phosphatidylethanolamine	C43 H80 N1 O8 P1	both	FALSE	LS, CD	MSI Level 2	769.562	12.12||13.08||12.13||13.09	[M+H]+||[M+H]+||[M-H]-||[M-H]-	770.5655||770.569||770.5693||768.5548||768.5549||768.5548	10.81||12.1||13.07||12.13||13.07||11.51	1.003||[M+H]+||[M+H]+||[M-H]-||[M-H]-||[M-H]-
PE 38:4	Phosphatidylethanolamine	C43 H78 N1 O8 P1	both	FALSE	LS, CD	MSI Level 2	767.547	10.15||11.02||10.16||11.02	[M+H]+||[M+H]+||[M-H]-||[M-H]-	768.5539||768.553||768.5536||766.5391||766.5395||766.539||766.5393||766.5393	9.65||10.15||11.4||10.17||10.57||11.03||11.42||9.65	[M+H]+||[M+H]+||[M+H]+||[M-H]-||[M-H]-||[M-H]-||[M-H]-||[M-H]-
PE 38:5	Phosphatidylethanolamine	C43 H76 N1 O8 P1	both	FALSE	LS, CD	MSI Level 2	765.531	8.78||10.84||8.76||9.47	[M+H]+||[M+H]+||[M-H]-||[M-H]-	766.5375||766.5379||764.523||764.5235||764.5234	8.77||9.44||8.26||9.46||8.78	[M+H]+||[M+H]+||[M-H]-||[M-H]-||[M-H]-
PE 38:6	Phosphatidylethanolamine	C43 H74 N1 O8 P1	both	FALSE	LS, CD	MSI Level 2	763.515	7.63||8.15||7.65||8.15	[M+H]+||[M+H]+||[M-H]-||[M-H]-	764.5211||764.5221||764.5223||764.5221||762.5079	7.11||7.42||7.6||8.14||8.16	[M+H]+||[M+H]+||[M+H]+||[M+H]+||[M-H]-
PE 38:7	Phosphatidylethanolamine	C43 H72 N1 O8 P1	both	FALSE	LS, CD	MSI Level 2	761.5	6.75||6.76	[M+H]+||[M-H]-	762.5067||762.5067||762.5066||760.4924	6.76||6.99||7.23||6.76	[M+H]+||[M+H]+||[M+H]+||[M-H]-
PE 39:3	Phosphatidylethanolamine	C44 H86 N1 O10 P1	negative	FALSE	LS	MSI Level 2	819.599	12.54	[M-H]-
PE 39:4	Phosphatidylethanolamine	C44 H80 N1 O8 P1	both	FALSE	LS, CD	MSI Level 2	781.562	12.49||11.52	[M+H]+||[M-H]-	780.555	11.51	[M-H]-
PE 39:5	Phosphatidylethanolamine	C44 H78 N1 O8 P1	both	FALSE	LS, CD	MSI Level 2	779.547	10.72||9.21	[M+H]+||[M-H]-	780.554	9.85	[M+H]+
PE 39:6	Phosphatidylethanolamine	C44 H76 N1 O8 P1	both	FALSE	LS	MSI Level 2	777.531	9.19||9.2	[M+H]+||[M-H]-
PE 40:4	Phosphatidylethanolamine	C45 H82 N1 O8 P1	both	FALSE	LS, CD	MSI Level 2	795.578	13.06||12.39||13.05||13.47	[M+H]+||[M-H]-||[M-H]-||[M-H]-	796.5853||796.5842||794.5703||794.5706||794.5707	12.39||13.05||13.08||12.5||13.46	[M+H]+||[M+H]+||[M-H]-||[M-H]-||[M-H]-
PE 40:5	Phosphatidylethanolamine	C45 H80 N1 O8 P1	both	FALSE	LS, CD	MSI Level 2	793.562	12.14||11.2||12.13	[M+H]+||[M-H]-||[M-H]-	794.5678||794.5695||794.5689||792.5546||792.554	10.33||10.8||12.12||12.13||10.33	[M+H]+||[M+H]+||[M+H]+||[M-H]-||[M-H]-
PE 40:6	Phosphatidylethanolamine	C45 H78 N1 O8 P1	both	FALSE	LS, CD	MSI Level 2	791.547	8.98||10.46||8.93||10.43	[M+H]+||[M+H]+||[M-H]-||[M-H]-	792.5536||792.5546||792.5537||792.553||790.5391||790.5394	8.92||9.28||9.64||10.42||10.43||8.95	[M+H]+||[M+H]+||[M+H]+||[M+H]+||[M-H]-||[M-H]-
PE 40:7	Phosphatidylethanolamine	C45 H76 N1 O8 P1	both	FALSE	LS, CD	MSI Level 2	789.531	8.31||8.33	[M+H]+||[M-H]-	790.5378||790.538||790.5378||790.5386||788.5234||834.5288	6.08||7.84||8.33||8.65||8.32||8.68	[M+H]+||[M+H]+||[M+H]+||[M+H]+||[M-H]-||[M+HCOO]-
PE 41:7	Phosphatidylethanolamine	C46 H78 N1 O8 P1	positive	FALSE	LS	MSI Level 2	803.547	11.47	[M+H]+
PE 42:7	Phosphatidylethanolamine	C47 H80 N1 O8 P1	both	FALSE	LS	MSI Level 2	817.562	10.45||10.49	[M+H]+||[M-H]-
PE 43:8	Phosphatidylethanolamine	C48 H78 N1 O9 P1	negative	FALSE	LS	MSI Level 2	843.541	11.61	[M-H]-
PE O-32:1	Phosphatidylethanolamine	C37 H74 N1 O7 P1	negative	FALSE	LS, CD	MSI Level 2	675.52	11.68	[M-H]-	676.5276||674.5132	11.64||11.67	[M+H]+||[M-H]-
PE O-32:5	Phosphatidylethanolamine	C37 H66 N1 O7 P1	negative	FALSE	LS	MSI Level 2	667.458	6.19	[M-H]-
PE O-34:0	Phosphatidylethanolamine	C39 H80 N1 O7 P1	both	FALSE	LS, CD	MSI Level 2	705.567	13.7||13.7	[M+H]+||[M-H]-	704.56	13.7	[M-H]-
PE O-34:1	Phosphatidylethanolamine	C39 H78 N1 O7 P1	negative	FALSE	LS, CD	MSI Level 2	703.552	13.61	[M-H]-	704.5589||702.5443||702.5442	13.59||12.27||13.6	[M+H]+||[M-H]-||[M-H]-
PE O-34:2	Phosphatidylethanolamine	C39 H76 N1 O7 P1	negative	FALSE	LS, CD	MSI Level 2	701.536	11.92||12.55	[M-H]-||[M-H]-	702.543||700.5277||700.5285||700.5288	11.89||11.27||11.93||12.56	[M+H]+||[M-H]-||[M-H]-||[M-H]-
PE O-34:3	Phosphatidylethanolamine	C39 H74 N1 O7 P1	negative	FALSE	LS, CD	MSI Level 2	699.52	9.94	[M-H]-	700.5276||700.5278||698.5132||698.5132||698.5132	9.61||9.91||11.31||9.6||9.92	[M+H]+||[M+H]+||[M-H]-||[M-H]-||[M-H]-
PE O-34:5	Phosphatidylethanolamine	C39 H70 N1 O7 P1	negative	FALSE	LS, CD	MSI Level 2	695.489	7.57	[M-H]-	696.4961||694.4818	7.55||7.56	[M+H]+||[M-H]-
PE O-35:2	Phosphatidylethanolamine	C40 H78 N1 O7 P1	negative	FALSE	LS, CD	MSI Level 2	715.552	13.33	[M-H]-	716.5586||716.5589||716.5588||714.5446	12.82||13.32||13.44||12.83	[M+H]+||[M+H]+||[M+H]+||[M-H]-
PE O-35:3	Phosphatidylethanolamine	C40 H76 N1 O7 P1	negative	FALSE	LS	MSI Level 2	713.536	10.82	[M-H]-
PE O-35:5	Phosphatidylethanolamine	C40 H72 N1 O7 P1	negative	FALSE	LS, CD	MSI Level 2	709.505	8.5	[M-H]-	710.5121||708.4975	8.47||8.5	[M+H]+||[M-H]-
PE O-36:1	Phosphatidylethanolamine	C41 H82 N1 O7 P1	negative	FALSE	LS, CD	MSI Level 2	731.583	14.24	[M-H]-	732.5903||730.5756||730.576	14.23||13.76||14.24	[M+H]+||[M-H]-||[M-H]-
PE O-36:2	Phosphatidylethanolamine	C41 H80 N1 O7 P1	negative	FALSE	LS, CD	MSI Level 2	729.567	13.65	[M-H]-	730.5741||728.5602||728.5598	13.65||12.57||13.65	[M+H]+||[M-H]-||[M-H]-
PE O-36:3	Phosphatidylethanolamine	C41 H78 N1 O7 P1	negative	FALSE	LS, CD	MSI Level 2	727.552	12.05||12.75	[M-H]-||[M-H]-	728.5588||728.5587||728.5588||726.5446||726.5446||726.5444	12.72||13.25||12.16||12.74||13.29||12.14	[M+H]+||[M+H]+||[M+H]+||[M-H]-||[M-H]-||[M-H]-
PE O-36:4	Phosphatidylethanolamine	C41 H76 N1 O7 P1	negative	FALSE	LS, CD	MSI Level 2	725.536	10.58||11.39	[M-H]-||[M-H]-	726.5435||726.5431||724.5289||724.5287	10.57||10||10.59||10.12	[M+H]+||[M+H]+||[M-H]-||[M-H]-
PE O-36:5	Phosphatidylethanolamine	C41 H74 N1 O7 P1	both	FALSE	LS, CD	MSI Level 2	723.52	9.22||9.57	[M-H]-||[M-H]-	724.5277||724.5277||724.5272||722.5132||722.5132||722.513	8.92||9.2||9.55||8.95||9.21||9.56	[M+H]+||[M+H]+||[M+H]+||[M-H]-||[M-H]-||[M-H]-
PE O-36:6	Phosphatidylethanolamine	C41 H72 N1 O7 P1	negative	FALSE	LS, CD	MSI Level 2	721.505	8.11||8.23	[M-H]-||[M-H]-	722.512||722.512||720.4975||720.4977	8.25||7.78||8.21||7.79	[M+H]+||[M+H]+||[M-H]-||[M-H]-
PE O-37:4	Phosphatidylethanolamine	C42 H78 N1 O7 P1	negative	FALSE	LS, CD	MSI Level 2	739.552	12.06	[M-H]-	738.545	11.69	[M-H]-
PE O-37:5	Phosphatidylethanolamine	C42 H76 N1 O7 P1	negative	FALSE	LS, CD	MSI Level 2	737.536	10.32||10.86	[M-H]-||[M-H]-	738.5433||738.5432||736.5289||736.5289||736.5288||736.5293	10.32||10.82||10.06||10.31||10.86||11.32	[M+H]+||[M+H]+||[M-H]-||[M-H]-||[M-H]-||[M-H]-
PE O-37:6	Phosphatidylethanolamine	C42 H74 N1 O7 P1	negative	FALSE	LS, CD	MSI Level 2	735.52	8.69||9.33	[M-H]-||[M-H]-	736.5277||736.5278||734.5132||734.5135	9.31||8.68||9.33||8.68	[M+H]+||[M+H]+||[M-H]-||[M-H]-
PE O-38:1	Phosphatidylethanolamine	C43 H86 N1 O7 P1	negative	FALSE	LS, CD	MSI Level 2	759.614	14.93	[M-H]-	760.6212||758.607||758.6063	14.92||14.94||14.36	[M+H]+||[M-H]-||[M-H]-
PE O-38:2	Phosphatidylethanolamine	C43 H84 N1 O7 P1	negative	FALSE	LS, CD	MSI Level 2	757.598	14.23	[M-H]-	758.6056||756.5913	14.22||14.23	[M+H]+||[M-H]-
PE O-38:3	Phosphatidylethanolamine	C43 H82 N1 O7 P1	negative	FALSE	LS, CD	MSI Level 2	755.583	13.46||13.65	[M-H]-||[M-H]-	756.59||756.5901||754.5754||754.5757||754.5758	13.79||13.63||13.47||13.79||13.65	[M+H]+||[M+H]+||[M-H]-||[M-H]-||[M-H]-
PE O-38:4	Phosphatidylethanolamine	C43 H80 N1 O7 P1	negative	FALSE	LS, CD	MSI Level 2	753.567	12.92||13.35||13.54	[M-H]-||[M-H]-||[M-H]-	754.5741||754.5743||754.5742||752.5598||752.5598	13.38||13.54||12.93||11.88||12.92	[M+H]+||[M+H]+||[M+H]+||[M-H]-||[M-H]-
PE O-38:5	Phosphatidylethanolamine	C43 H78 N1 O7 P1	both	FALSE	LS, CD	MSI Level 2	751.552	10.15||10.89||11.39||11.82||12.33	[M+H]+||[M-H]-||[M-H]-||[M-H]-||[M-H]-	752.5582||752.5581||752.5587||750.544||750.5444||750.544||750.5444	11.36||12.3||10.79||11.38||11.81||12.31||10.89	[M+H]+||[M+H]+||[M+H]+||[M-H]-||[M-H]-||[M-H]-||[M-H]-
PE O-38:6	Phosphatidylethanolamine	C43 H76 N1 O7 P1	both	FALSE	LS, CD	MSI Level 2	749.536	12.13||9.76||10.14||10.56	[M+H]+||[M-H]-||[M-H]-||[M-H]-	750.5432||750.5425||748.5286||748.5284	10.54||9.76||10.55||9.76	[M+H]+||[M+H]+||[M-H]-||[M-H]-
PE O-38:7	Phosphatidylethanolamine	C43 H74 N1 O7 P1	negative	FALSE	LS, CD	MSI Level 2	747.52	8.16||8.42||9.04	[M-H]-||[M-H]-||[M-H]-	748.5273||748.5275||748.5275||746.5129||746.5132||746.5133	9.04||8.41||8.15||9.05||8.43||8.17	[M+H]+||[M+H]+||[M+H]+||[M-H]-||[M-H]-||[M-H]-
PE O-38:8	Phosphatidylethanolamine	C43 H72 N1 O7 P1	negative	FALSE	LS, CD	MSI Level 2	745.505	7.44	[M-H]-	746.511	7.62	[M+H]+
PE O-39:4	Phosphatidylethanolamine	C44 H82 N1 O7 P1	negative	FALSE	LS, CD	MSI Level 2	767.583	13.68	[M-H]-	766.575	13.31	[M-H]-
PE O-39:5	Phosphatidylethanolamine	C44 H80 N1 O7 P1	negative	FALSE	LS, CD	MSI Level 2	765.567	12.26||12.91||13.25	[M-H]-||[M-H]-||[M-H]-	766.5742||766.5741||766.574||766.5746||764.56||764.5602	12.3||12.89||13.24||13.42||12.89||13.42	[M+H]+||[M+H]+||[M+H]+||[M+H]+||[M-H]-||[M-H]-
PE O-39:6	Phosphatidylethanolamine	C44 H78 N1 O7 P1	negative	FALSE	LS, CD	MSI Level 2	763.552	11.05	[M-H]-	764.5587||762.5445||762.5446	11.91||10.52||11.93	[M+H]+||[M-H]-||[M-H]-
PE O-40:3	Phosphatidylethanolamine	C45 H86 N1 O7 P1	both	FALSE	LS, CD	MSI Level 2	783.614	14.08||14.34	[M+H]+||[M-H]-	784.6216||782.6071||782.6072	14.34||14.08||14.34	[M+H]+||[M-H]-||[M-H]-
PE O-40:4	Phosphatidylethanolamine	C45 H84 N1 O7 P1	both	FALSE	LS, CD	MSI Level 2	781.598	13.64||13.65||13.85||13.97	[M+H]+||[M-H]-||[M-H]-||[M-H]-	782.6059||782.6055||780.5911||780.5914||780.5912||780.5914	13.86||13.96||13.64||13.87||13.97||14.16	[M+H]+||[M+H]+||[M-H]-||[M-H]-||[M-H]-||[M-H]-
PE O-40:5	Phosphatidylethanolamine	C45 H82 N1 O7 P1	both	FALSE	LS, CD	MSI Level 2	779.583	12.03||13.08||13.54||13.74	[M+H]+||[M+H]+||[M-H]-||[M-H]-	780.5893||780.5902||780.5902||780.5899||778.5754||778.5753||778.5756||778.5756	13.53||13.12||13.39||13.73||12.02||13.53||13.4||13.74	[M+H]+||[M+H]+||[M+H]+||[M+H]+||[M-H]-||[M-H]-||[M-H]-||[M-H]-
PE O-40:6	Phosphatidylethanolamine	C45 H80 N1 O7 P1	both	FALSE	LS, CD	MSI Level 2	777.567	10.29||12.53||13.33	[M+H]+||[M-H]-||[M-H]-	778.5739||778.5743||776.5596||776.5598||776.56	12.52||13.32||12.53||13.32||12.29	[M+H]+||[M+H]+||[M-H]-||[M-H]-||[M-H]-
PE O-40:7	Phosphatidylethanolamine	C45 H78 N1 O7 P1	both	FALSE	LS, CD	MSI Level 2	775.552	11.64||9.95||10.74||11.61	[M+H]+||[M-H]-||[M-H]-||[M-H]-	776.5584||776.5586||776.5587||774.5439||774.5446	11.6||9.92||10.73||11.61||10.75	[M+H]+||[M+H]+||[M+H]+||[M-H]-||[M-H]-
PE O-40:8	Phosphatidylethanolamine	C45 H76 N1 O7 P1	negative	FALSE	LS, CD	MSI Level 2	773.536	9.22	[M-H]-	774.5429||772.5283	9.21||9.24	[M+H]+||[M-H]-
PE O-40:9	Phosphatidylethanolamine	C45 H74 N1 O7 P1	negative	FALSE	LS	MSI Level 2	771.52	7.8	[M-H]-
PE O-42:5	Phosphatidylethanolamine	C47 H86 N1 O7 P1	negative	FALSE	LS, CD	MSI Level 2	807.614	14.15||14.36	[M-H]-||[M-H]-	808.6215||808.6213||806.6072||806.6069	14||14.15||13.88||14.38	[M+H]+||[M+H]+||[M-H]-||[M-H]-
PE O-42:6	Phosphatidylethanolamine	C47 H84 N1 O7 P1	negative	FALSE	LS, CD	MSI Level 2	805.598	13.71	[M-H]-	806.6057||806.6056||804.5915	13.71||13.53||13.44	[M+H]+||[M+H]+||[M-H]-
PE O-42:7	Phosphatidylethanolamine	C47 H82 N1 O7 P1	both	FALSE	LS, CD	MSI Level 2	803.583	13.96||13.32||13.59	[M+H]+||[M-H]-||[M-H]-	804.5903||802.5759	12.49||13.59	[M+H]+||[M-H]-
PE O-44:6	Phosphatidylethanolamine	C49 H88 N1 O7 P1	negative	FALSE	LS, CD	MSI Level 2	833.63	14.31	[M-H]-	834.637	14.3	[M+H]+
PE P-31:4	Phosphatidylethanolamine	C36 H64 N1 O7 P1	both	FALSE	LS	MSI Level 2	653.442	5.68||5.68	[M+H]+||[M-H]-
PE P-32:0	Phosphatidylethanolamine	C37 H74 N1 O7 P1	positive	FALSE	LS	MSI Level 2	675.52	11.71	[M+H]+
PE P-32:1	Phosphatidylethanolamine	C37 H72 N1 O7 P1	positive	FALSE	LS	MSI Level 2	673.505	9.36	[M+H]+
PE P-32:4	Phosphatidylethanolamine	C37 H66 N1 O7 P1	positive	FALSE	LS	MSI Level 2	667.458	6.19	[M+H]+
PE P-34:0	Phosphatidylethanolamine	C39 H78 N1 O7 P1	positive	FALSE	LS	MSI Level 2	703.552	12.26||13.6	[M+H]+||[M+H]+
PE P-34:1	Phosphatidylethanolamine	C39 H76 N1 O7 P1	positive	FALSE	LS	MSI Level 2	701.536	11.9||12.54||12.55	[M+H]+||[M+H]+||[M+H]+
PE P-34:2	Phosphatidylethanolamine	C39 H74 N1 O7 P1	positive	FALSE	LS	MSI Level 2	699.52	9.6||9.94	[M+H]+||[M+H]+
PE P-34:3	Phosphatidylethanolamine	C39 H72 N1 O7 P1	positive	FALSE	LS	MSI Level 2	697.505	9.01	[M+H]+
PE P-34:4	Phosphatidylethanolamine	C39 H70 N1 O7 P1	positive	FALSE	LS	MSI Level 2	695.489	7.16||7.56	[M+H]+||[M+H]+
PE P-35:1	Phosphatidylethanolamine	C40 H78 N1 O7 P1	positive	FALSE	LS	MSI Level 2	715.552	12.84||13.32	[M+H]+||[M+H]+
PE P-35:2	Phosphatidylethanolamine	C40 H76 N1 O7 P1	positive	FALSE	LS	MSI Level 2	713.536	10.8	[M+H]+
PE P-35:4	Phosphatidylethanolamine	C40 H72 N1 O7 P1	positive	FALSE	LS	MSI Level 2	709.505	8.47	[M+H]+
PE P-36:1	Phosphatidylethanolamine	C41 H80 N1 O7 P1	positive	FALSE	LS	MSI Level 2	729.567	13.65	[M+H]+
PE P-36:2	Phosphatidylethanolamine	C41 H78 N1 O7 P1	positive	FALSE	LS	MSI Level 2	727.552	12.16	[M+H]+
PE P-36:3	Phosphatidylethanolamine	C41 H76 N1 O7 P1	positive	FALSE	LS	MSI Level 2	725.536	10.57||11.37	[M+H]+||[M+H]+
PE P-36:4	Phosphatidylethanolamine	C41 H74 N1 O7 P1	positive	FALSE	LS	MSI Level 2	723.52	8.93||9.21||9.57||9.92	[M+H]+||[M+H]+||[M+H]+||[M+H]+
PE P-36:5	Phosphatidylethanolamine	C41 H72 N1 O7 P1	positive	FALSE	LS	MSI Level 2	721.505	8.25	[M+H]+
PE P-37:3	Phosphatidylethanolamine	C42 H78 N1 O7 P1	positive	FALSE	LS	MSI Level 2	739.552	12.03||12.96	[M+H]+||[M+H]+
PE P-37:4	Phosphatidylethanolamine	C42 H76 N1 O7 P1	positive	FALSE	LS	MSI Level 2	737.536	10.3||10.83	[M+H]+||[M+H]+
PE P-37:5	Phosphatidylethanolamine	C42 H74 N1 O7 P1	positive	FALSE	LS	MSI Level 2	735.52	8.68	[M+H]+
PE P-38:0	Phosphatidylethanolamine	C43 H86 N1 O7 P1	positive	FALSE	LS	MSI Level 2	759.614	14.93	[M+H]+
PE P-38:1	Phosphatidylethanolamine	C43 H84 N1 O7 P1	positive	FALSE	LS	MSI Level 2	757.598	14.22	[M+H]+
PE P-38:2	Phosphatidylethanolamine	C43 H82 N1 O7 P1	positive	FALSE	LS	MSI Level 2	755.583	13.77	[M+H]+
PE P-38:3	Phosphatidylethanolamine	C43 H80 N1 O7 P1	positive	FALSE	LS	MSI Level 2	753.567	13.34||13.53	[M+H]+||[M+H]+
PE P-38:4	Phosphatidylethanolamine	C43 H78 N1 O7 P1	positive	FALSE	LS	MSI Level 2	751.552	11.35||11.77||12.3	[M+H]+||[M+H]+||[M+H]+
PE P-38:5	Phosphatidylethanolamine	C43 H76 N1 O7 P1	positive	FALSE	LS	MSI Level 2	749.536	9.42||9.75||10.09||10.54	[M+H]+||[M+H]+||[M+H]+||[M+H]+
PE P-38:6	Phosphatidylethanolamine	C43 H74 N1 O7 P1	positive	FALSE	LS	MSI Level 2	747.52	8.16||8.41||9.04	[M+H]+||[M+H]+||[M+H]+
PE P-39:3	Phosphatidylethanolamine	C44 H82 N1 O7 P1	positive	FALSE	LS	MSI Level 2	767.583	13.67	[M+H]+
PE P-39:4	Phosphatidylethanolamine	C44 H80 N1 O7 P1	positive	FALSE	LS	MSI Level 2	765.567	12.22||12.36||12.84||13.23||13.4	[M+H]+||[M+H]+||[M+H]+||[M+H]+||[M+H]+
PE P-39:5	Phosphatidylethanolamine	C44 H78 N1 O7 P1	positive	FALSE	LS	MSI Level 2	763.552	11.02||11.9	[M+H]+||[M+H]+
PE P-40:1	Phosphatidylethanolamine	C45 H88 N1 O7 P1	positive	FALSE	LS	MSI Level 2	785.63	14.87	[M+H]+
PE P-40:2	Phosphatidylethanolamine	C45 H86 N1 O7 P1	positive	FALSE	LS	MSI Level 2	783.614	14.24||14.34	[M+H]+||[M+H]+
PE P-40:3	Phosphatidylethanolamine	C45 H84 N1 O7 P1	positive	FALSE	LS	MSI Level 2	781.598	13.96	[M+H]+
PE P-40:4	Phosphatidylethanolamine	C45 H82 N1 O7 P1	positive	FALSE	LS	MSI Level 2	779.583	13.15||13.39||13.53||13.73	[M+H]+||[M+H]+||[M+H]+||[M+H]+
PE P-40:5	Phosphatidylethanolamine	C45 H80 N1 O7 P1	positive	FALSE	LS	MSI Level 2	777.567	12.51||13.32	[M+H]+||[M+H]+
PE P-40:6	Phosphatidylethanolamine	C45 H78 N1 O7 P1	positive	FALSE	LS	MSI Level 2	775.552	9.93||10.73||11.61	[M+H]+||[M+H]+||[M+H]+
PE P-40:7	Phosphatidylethanolamine	C45 H76 N1 O7 P1	positive	FALSE	LS	MSI Level 2	773.536	9.21	[M+H]+
PE P-40:8	Phosphatidylethanolamine	C45 H74 N1 O7 P1	positive	FALSE	LS	MSI Level 2	771.52	7.77	[M+H]+
PE P-40:9	Phosphatidylethanolamine	C45 H72 N1 O7 P1	positive	FALSE	LS	MSI Level 2	769.505	9.04	[M+H]+
PE P-42:2	Phosphatidylethanolamine	C47 H90 N1 O7 P1	positive	FALSE	LS	MSI Level 2	811.645	14.9	[M+H]+
PE P-42:4	Phosphatidylethanolamine	C47 H86 N1 O7 P1	positive	FALSE	LS	MSI Level 2	807.614	14.15	[M+H]+
PE P-42:5	Phosphatidylethanolamine	C47 H84 N1 O7 P1	positive	FALSE	LS	MSI Level 2	805.598	13.71	[M+H]+
PE P-42:6	Phosphatidylethanolamine	C47 H82 N1 O7 P1	positive	FALSE	LS	MSI Level 2	803.583	12.53	[M+H]+
PE P-44:6	Phosphatidylethanolamine	C49 H88 N1 O7 P1	positive	FALSE	LS	MSI Level 2	833.63	14.31	[M+H]+
PG 32:0	Phosphatidylglycerol	C38 H75 O10 P1	negative	FALSE	LS, CD	MSI Level 2	722.51	8.73	[M-H]-	721.503	8.72	[M-H]-
PG 36:2	Phosphatidylglycerol	C42 H79 O10 P1	both	FALSE	LS, CD	MSI Level 2	774.541	8.14||8.38||9.88||8.12	[M+NH4]+||[M+H]+||[M+H]+||[M-H]-	773.533	9.61	[M-H]-
PG 36:3	Phosphatidylglycerol	C42 H77 O10 P1	positive	FALSE	LS, CD	MSI Level 2	772.525	6.8	[M+NH4]+	771.518	7.76	[M-H]-
PG 38:4	Phosphatidylglycerol	C44 H79 O10 P1	both	FALSE	LS, CD	MSI Level 2	798.541	7.18||7.39||8.17	[M+NH4]+||[M+NH4]+||[M-H]-	797.534||797.5341	9.33||7.56	[M-H]-||[M-H]-
PG 38:5	Phosphatidylglycerol	C44 H77 O10 P1	both	FALSE	LS, CD	MSI Level 2	796.525	6.65||6.78||6.62	[M+NH4]+||[M+NH4]+||[M-H]-	795.518	6.61	[M-H]-
PG 38:6	Phosphatidylglycerol	C44 H75 O10 P1	both	FALSE	LS, CD	MSI Level 2	794.51	5.96||5.94	[M+NH4]+||[M-H]-	793.5027||793.5028	6.21||5.93	[M-H]-||[M-H]-
PG 38:7	Phosphatidylglycerol	C44 H73 O10 P1	both	FALSE	LS, CD	MSI Level 2	792.494	5.48||5.48	[M+NH4]+||[M-H]-	791.487	5.49	[M-H]-
PG 40:5	Phosphatidylglycerol	C46 H81 O10 P1	positive	FALSE	LS, CD	MSI Level 2	824.557	7.62	[M+NH4]+	823.5493||823.5499	7.62||8.1	[M-H]-||[M-H]-
PG 40:6	Phosphatidylglycerol	C46 H79 O10 P1	both	FALSE	LS, CD	MSI Level 2	822.541	7.19||7.19	[M+NH4]+||[M-H]-	821.5336||821.5341	6.72||7.17	[M-H]-||[M-H]-
PG 40:7	Phosphatidylglycerol	C46 H77 O10 P1	both	FALSE	LS, CD	MSI Level 2	820.525	6.38||6.38	[M+NH4]+||[M-H]-	819.518	6.38	[M-H]-
PG 40:8	Phosphatidylglycerol	C46 H75 O10 P1	both	FALSE	LS, CD	MSI Level 2	818.51	5.68||5.7	[M+NH4]+||[M-H]-	817.503	5.74	[M-H]-
PG 40:9	Phosphatidylglycerol	C46 H73 O10 P1	positive	FALSE	LS	MSI Level 2	816.494	5.25	[M+NH4]+
PG 42:10	Phosphatidylglycerol	C48 H75 O10 P1	both	FALSE	LS, CD	MSI Level 2	842.51	5.52||5.6||5.52||5.68	[M+NH4]+||[M+NH4]+||[M-H]-||[M-H]-	841.503	5.59	[M-H]-
PG 42:11	Phosphatidylglycerol	C48 H73 O10 P1	both	FALSE	LS, CD	MSI Level 2	840.494	5.57||5.67||5.13	[M+NH4]+||[M+H]+||[M-H]-	839.487	5.13	[M-H]-
PG 42:8	Phosphatidylglycerol	C48 H79 O10 P1	both	FALSE	LS, CD	MSI Level 2	846.541	6.49||6.64||6.44||6.58	[M+NH4]+||[M+NH4]+||[M-H]-||[M-H]-	845.534	6.45	[M-H]-
PG 42:9	Phosphatidylglycerol	C48 H77 O10 P1	both	FALSE	LS, CD	MSI Level 2	844.525	5.91||6.09||5.89	[M+NH4]+||[M+NH4]+||[M-H]-	843.5181||843.5183	5.89||6.22	[M-H]-||[M-H]-
PG 43:9	Phosphatidylglycerol	C49 H79 O10 P1	positive	FALSE	LS	MSI Level 2	858.541	6.47	[M+NH4]+
PG 44:10	Phosphatidylglycerol	C50 H79 O10 P1	both	FALSE	LS, CD	MSI Level 2	870.541	6.2||6.32||6.33	[M+NH4]+||[M+NH4]+||[M-H]-	869.5338||869.5339	6.21||6.34	[M-H]-||[M-H]-
PG 44:11	Phosphatidylglycerol	C50 H77 O10 P1	both	FALSE	LS, CD	MSI Level 2	868.525	5.68||5.9||5.98||5.69||5.9||5.99	[M+NH4]+||[M+NH4]+||[M+NH4]+||[M-H]-||[M-H]-||[M-H]-	867.5182||867.5182||867.5183||867.5183	5.6||5.7||5.91||5.99	[M-H]-||[M-H]-||[M-H]-||[M-H]-
PG 44:12	Phosphatidylglycerol	C50 H75 O10 P1	both	FALSE	LS, CD	MSI Level 2	866.51	5.37||5.37||5.44	[M+NH4]+||[M-H]-||[M-H]-	865.502	5.43	[M-H]-
PG 44:9	Phosphatidylglycerol	C50 H81 O10 P1	both	FALSE	LS, CD	MSI Level 2	872.557	7.16||7.19||6.98	[M+NH4]+||[M+NH4]+||[M-H]-	871.55	6.95	[M-H]-
PG O-32:6	Phosphatidylglycerol	C38 H65 O9 P1	negative	FALSE	LS	MSI Level 2	696.437	3.87	[M-H]-
Phosphorylcholine	Phosphatidylcholine	C5 H15 N1 O4 P1	positive	FALSE	msP	MSI Level 1							184.073	1.1	[M+H]+
PI 32:0	Phosphatidylinositol	C41 H79 O13 P1	negative	FALSE	LS	MSI Level 2	810.526	8.2	[M-H]-
PI 32:1	Phosphatidylinositol	C41 H77 O13 P1	negative	FALSE	LS	MSI Level 2	808.51	6.85||6.99||7.34	[M-H]-||[M-H]-||[M-H]-
PI 34:0	Phosphatidylinositol	C43 H83 O13 P1	negative	FALSE	LS, CD	MSI Level 2	838.557	10.45	[M-H]-	856.591	10.46	[M+NH4]+
PI 34:1	Phosphatidylinositol	C43 H81 O13 P1	both	FALSE	LS, CD	MSI Level 2	836.542	8.26||8.38||8.71||8.68	[M+NH4]+||[M+NH4]+||[M+NH4]+||[M-H]-	854.5747||835.5342	8.75||8.45	[M+NH4]+||[M-H]-
PI 34:2	Phosphatidylinositol	C43 H79 O13 P1	both	FALSE	LS, CD	MSI Level 2	834.526	7.03||7.2||7.19||8.14	[M+NH4]+||[M+NH4]+||[M-H]-||[M-H]-	857.5145||852.5591||833.5186||833.5186	7.07||7.18||7||7.18	[M+Na]+||[M+NH4]+||[M-H]-||[M-H]-
PI 34:3	Phosphatidylinositol	C43 H77 O13 P1	both	FALSE	LS	MSI Level 2	832.51	6.69||7.12||6.65||7.07	[M+NH4]+||[M+NH4]+||[M-H]-||[M-H]-
PI 35:1	Phosphatidylinositol	C44 H83 O13 P1	negative	FALSE	LS	MSI Level 2	850.557	9.59	[M-H]-
PI 35:2	Phosphatidylinositol	C44 H81 O13 P1	both	FALSE	LS	MSI Level 2	848.542	7.66||7.92||7.75||8.03	[M+NH4]+||[M+NH4]+||[M-H]-||[M-H]-
PI 35:4	Phosphatidylinositol	C44 H77 O13 P1	positive	FALSE	LS	MSI Level 2	844.51	6.68	[M+H]+
PI 36:0	Phosphatidylinositol	C45 H87 O13 P1	both	FALSE	LS	MSI Level 2	866.588	9.7||10.45||13.28	[M+Na]+||[M+Na]+||[M-H]-
PI 36:1	Phosphatidylinositol	C45 H85 O13 P1	both	FALSE	LS, CD	MSI Level 2	864.573	9.4||10.78||10.79||11.53	[M+Na]+||[M+NH4]+||[M-H]-||[M-H]-	863.565	10.82	[M-H]-
PI 36:2	Phosphatidylinositol	C45 H83 O13 P1	both	FALSE	LS, CD	MSI Level 2	862.557	8.65||9.05||8.67||9.06||9.43||9.84	[M+NH4]+||[M+NH4]+||[M-H]-||[M-H]-||[M-H]-||[M-H]-	880.5906||861.5499||861.5501||861.5494	8.65||9.05||9.82||8.66	[M+NH4]+||[M-H]-||[M-H]-||[M-H]-
PI 36:3	Phosphatidylinositol	C45 H81 O13 P1	both	FALSE	LS, CD	MSI Level 2	860.542	7.36||8.24||7.37||7.65||8.19	[M+NH4]+||[M+NH4]+||[M-H]-||[M-H]-||[M-H]-	859.5344||859.5342	8.18||7.36	[M-H]-||[M-H]-
PI 36:4	Phosphatidylinositol	C45 H79 O13 P1	both	FALSE	LS, CD	MSI Level 2	858.526	7.06||7.06	[M+NH4]+||[M-H]-	857.518	7.05	[M-H]-
PI 36:5	Phosphatidylinositol	C45 H77 O13 P1	both	FALSE	LS	MSI Level 2	856.51	6.01||5.98	[M+NH4]+||[M-H]-
PI 37:2	Phosphatidylinositol	C46 H85 O13 P1	negative	FALSE	LS	MSI Level 2	876.573	9.65	[M-H]-
PI 37:3	Phosphatidylinositol	C46 H83 O13 P1	both	FALSE	LS	MSI Level 2	874.557	9.3||8.63||9.31	[M+NH4]+||[M-H]-||[M-H]-
PI 37:4	Phosphatidylinositol	C46 H81 O13 P1	both	FALSE	LS, CD	MSI Level 2	872.542	7.88||7.52||7.87	[M+NH4]+||[M-H]-||[M-H]-	890.575||871.5342	7.87||7.86	[M+NH4]+||[M-H]-
PI 37:5	Phosphatidylinositol	C46 H79 O13 P1	both	FALSE	LS, CD	MSI Level 2	870.526	6.54||6.54	[M+NH4]+||[M-H]-	888.559	6.52	[M+NH4]+
PI 38:1	Phosphatidylinositol	C47 H89 O13 P1	both	FALSE	LS	MSI Level 2	892.604	10.8||13.34	[M+NH4]+||[M-H]-
PI 38:2	Phosphatidylinositol	C47 H87 O13 P1	both	FALSE	LS, CD	MSI Level 2	890.588	10.8||10.84||11.24||11.51	[M+NH4]+||[M-H]-||[M-H]-||[M-H]-	891.595	11.21	[M+H]+
PI 38:3	Phosphatidylinositol	C47 H85 O13 P1	both	FALSE	LS, CD	MSI Level 2	888.573	9.7||10.45||9.67||10.44	[M+NH4]+||[M+NH4]+||[M-H]-||[M-H]-	887.5654||887.5651	9.71||10.46	[M-H]-||[M-H]-
PI 38:4	Phosphatidylinositol	C47 H83 O13 P1	both	FALSE	LS, CD	MSI Level 2	886.557	7.79||7.83||8.19||8.83||7.81||8.18||8.4||8.83	[M+NH4]+||[M+NH4]+||[M+NH4]+||[M+NH4]+||[M-H]-||[M-H]-||[M-H]-||[M-H]-	909.5457||904.5904||909.5456||904.5908||909.5459||885.5498||885.5493||885.55	7.79||7.81||8.16||8.33||8.88||8.18||8.83||8.38	[M+Na]+||[M+NH4]+||[M+Na]+||[M+NH4]+||[M+Na]+||[M-H]-||[M-H]-||[M-H]-
PI 38:5	Phosphatidylinositol	C47 H81 O13 P1	both	FALSE	LS, CD	MSI Level 2	884.542	7.19||7.69||7.19||7.69	[M+NH4]+||[M+NH4]+|[M-H]-||[M-H]-	902.5745||907.5302||902.5749||883.5336	7.19||7.21||7.44||7.19	[M+NH4]+||[M+Na]+||[M+NH4]+||[M-H]-
PI 38:6	Phosphatidylinositol	C47 H79 O13 P1	both	FALSE	LS, CD	MSI Level 2	882.526	6.37||6.76||6.38||6.76	[M+NH4]+||[M+NH4]+||[M-H]-||[M-H]-	900.558	6.35	[M+NH4]+
PI 38:7	Phosphatidylinositol	C47 H77 O13 P1	positive	FALSE	LS	MSI Level 2	880.51	7.06	[M+Na]+
PI 39:3	Phosphatidylinositol	C48 H87 O13 P1	both	FALSE	LS	MSI Level 2	902.588	11.07||11.07	[M+NH4]+||[M-H]-
PI 39:4	Phosphatidylinositol	C48 H85 O13 P1	both	FALSE	LS	MSI Level 2	900.573	7.86||8.82||8.77||9.22||10.02	[M+NH4]+||[M+NH4]+||[M-H]-||[M-H]-||[M-H]-
PI 39:5	Phosphatidylinositol	C48 H83 O13 P1	both	FALSE	LS, CD	MSI Level 2	898.557	7.98||7.97	[M+NH4]+||[M-H]-	916.591	8.03	[M+NH4]+
PI 40:3	Phosphatidylinositol	C49 H89 O13 P1	both	FALSE	LS, CD	MSI Level 2	916.604	12.39||12.41	[M+NH4]+||[M-H]-	934.6376||915.5971	12.39||12.41	[M+NH4]+||[M-H]-
PI 40:4	Phosphatidylinositol	C49 H87 O13 P1	both	FALSE	LS, CD	MSI Level 2	914.588	8.81||10.4||9.87||10.44||11.36	[M+NH4]+||[M+NH4]+||[M-H]-||[M-H]-||[M-H]-	932.622||913.581	11.33||10.42	[M+NH4]+||[M-H]-
PI 40:5	Phosphatidylinositol	C49 H85 O13 P1	both	FALSE	LS, CD	MSI Level 2	912.573	8.4||8.84||8.98||9.78||8.4||8.49||8.64||8.98||9.75	[M+NH4]+||[M+NH4]+||[M+NH4]+||[M+NH4]+||[M-H]-||[M-H]-||[M-H]-||[M-H]-||[M-H]-	911.565	8.97	[M-H]-
PI 40:6	Phosphatidylinositol	C49 H83 O13 P1	both	FALSE	LS, CD	MSI Level 2	910.557	7.26||8.41||7.29||7.81||7.9||8.41	[M+NH4]+||[M+NH4]+||[M-H]-||[M-H]-||[M-H]-||[M-H]-	933.5458||909.5497||909.5497	7.3||8.42||7.3	[M+Na]+||[M-H]-||[M-H]-
PI 40:7	Phosphatidylinositol	C49 H81 O13 P1	both	FALSE	LS	MSI Level 2	908.542	6.92||8.96||6.9	[M+NH4]+||[M+Na]+||[M-H]-
PI 40:8	Phosphatidylinositol	C49 H79 O13 P1	positive	FALSE	LS	MSI Level 2	906.526	7.68	[M+Na]+
PI 41:5	Phosphatidylinositol	C50 H87 O13 P1	positive	FALSE	LS	MSI Level 2	926.588	8.83	[M+NH4]+
PI 42:5	Phosphatidylinositol	C51 H89 O13 P1	both	FALSE	LS	MSI Level 2	940.604	8.93||8.94||10.43||11.28	[M+NH4]+||[M+NH4]+||[M+NH4]+||[M-H]-
PI O-40:4	Phosphatidylinositol	C49 H89 O12 P1	both	FALSE	LS, CD	MSI Level 2	900.609	11.9||11.91	[M+H]+||[M-H]-	899.602	11.91	[M-H]-
PI O-40:6	Phosphatidylinositol	C49 H85 O12 P1	negative	FALSE	LS	MSI Level 2	896.578	8.14	[M-H]-
PS 32:0	Phosphatidylserine	C38 H74 N1 O10 P1	both	FALSE	LS, CD	MSI Level 2	735.505	8.54||8.54	[M+H]+||[M-H]-	736.5123||734.4979	8.56||8.6	[M+H]+||[M-H]-
PS 32:1	Phosphatidylserine	C38 H72 N1 O10 P1	negative	FALSE	LS, CD	MSI Level 2	733.489	7.4	[M-H]-	732.482	7.39	[M-H]-
PS 34:0	Phosphatidylserine	C40 H78 N1 O10 P1	negative	FALSE	LS	MSI Level 2	763.536	10.81	[M-H]-
PS 34:1	Phosphatidylserine	C40 H76 N1 O10 P1	both	FALSE	LS, CD	MSI Level 2	761.521	8.73||9.12||8.72||9.13	[M+H]+||[M+H]+||[M-H]-||[M-H]-	762.5276||760.5135	9.11||9.12	[M+H]+||[M-H]-
PS 34:2	Phosphatidylserine	C40 H74 N1 O10 P1	both	FALSE	LS, CD	MSI Level 2	759.505	7.57||7.47	[M+H]+||[M-H]-	758.498	7.52	[M-H]-
PS 36:1	Phosphatidylserine	C42 H80 N1 O10 P1	both	FALSE	LS, CD	MSI Level 2	789.552	11.19||12.11||11.18	[M+H]+||[M+H]+||[M-H]-	790.5586||790.5595||788.5447	11.19||14.44||11.21	[M+H]+||[M+H]+||[M-H]-
PS 36:2	Phosphatidylserine	C42 H78 N1 O10 P1	both	FALSE	LS, CD	MSI Level 2	787.536	9.03||9.47||9.95||9.06||9.92	[M+H]+||[M+H]+||[M+H]+||[M-H]-||[M-H]-	788.5435||788.543||786.5288||786.5295	8.99||9.37||9.93||8.78	[M+H]+||[M+H]+||[M-H]-||[M-H]-
PS 36:3	Phosphatidylserine	C42 H76 N1 O10 P1	negative	FALSE	LS	MSI Level 2	785.521	8.65	[M-H]-
PS 36:4	Phosphatidylserine	C42 H74 N1 O10 P1	both	FALSE	LS, CD	MSI Level 2	783.505	7.34||7.36	[M+H]+||[M-H]-	842.517	7.35	[M+CH3COO]-
PS 38:1	Phosphatidylserine	C44 H84 N1 O10 P1	both	FALSE	LS, CD	MSI Level 2	817.583	13.55||13.56	[M+H]+||[M-H]-	818.5907||816.5764	13.57||13.57	[M+H]+||[M-H]-
PS 38:2	Phosphatidylserine	C44 H82 N1 O10 P1	both	FALSE	LS, CD	MSI Level 2	815.568	12.28||12.29||11.25||12.11	[M+H]+||[M+H]+||[M-H]-||[M-H]-	816.575||814.5607	12.25||12.1	[M+H]+||[M-H]-
PS 38:3	Phosphatidylserine	C44 H80 N1 O10 P1	both	FALSE	LS, CD	MSI Level 2	813.552	10.05||10.79||10.06||10.78||10.96	[M+H]+||[M+H]+||[M-H]-||[M-H]-||[M-H]-	814.5593||812.5445	10.05||10.05	[M+H]+||[M-H]-
PS 38:4	Phosphatidylserine	C44 H78 N1 O10 P1	both	FALSE	LS, CD	MSI Level 2	811.536	8.54||9.13||8.58||9.16	[M+H]+||[M+H]+||[M-H]-||[M-H]-	812.5434||810.5293	9.16||9.18	[M+H]+||[M-H]-
PS 38:5	Phosphatidylserine	C44 H76 N1 O10 P1	both	FALSE	LS, CD	MSI Level 2	809.521	7.5||7.47	[M+H]+||[M-H]-	810.5286||810.5285||808.5136	7.5||8.04||7.48	[M+H]+||[M+H]+||[M-H]-
PS 38:6	Phosphatidylserine	C44 H74 N1 O10 P1	both	FALSE	LS, CD	MSI Level 2	807.505	7.02||7.03	[M+H]+||[M-H]-	808.512	7.01	[M+H]+
PS 39:3	Phosphatidylserine	C45 H82 N1 O10 P1	both	FALSE	LS, CD	MSI Level 2	827.568	11.48||11.55||11.52	[M+H]+||[M+H]+||[M-H]-	828.575	11.49	[M+H]+
PS 39:4	Phosphatidylserine	C45 H80 N1 O10 P1	both	FALSE	LS	MSI Level 2	825.552	9.74||9.14	[M+H]+||[M-H]-
PS 39:6	Phosphatidylserine	C45 H76 N1 O10 P1	negative	FALSE	LS	MSI Level 2	821.521	7.78	[M-H]-
PS 40:1	Phosphatidylserine	C46 H88 N1 O10 P1	both	FALSE	LS, CD	MSI Level 2	845.615	14.28||14.4||14.36||14.4||14.74	[M+H]+||[M+H]+||[M-H]-||[M-H]-||[M-H]-	844.608	14.39	[M-H]-
PS 40:2	Phosphatidylserine	C46 H86 N1 O10 P1	both	FALSE	LS, CD	MSI Level 2	843.599	13.56||13.55	[M+H]+||[M-H]-	844.606	13.54	[M+H]+
PS 40:3	Phosphatidylserine	C46 H84 N1 O10 P1	both	FALSE	LS, CD	MSI Level 2	841.583	12.91||13.03||13.02||13.28	[M+H]+||[M+H]+||[M-H]-||[M-H]-	842.5901||840.576||900.5943	13.06||13||13.27	[M+H]+||[M-H]-||[M+CH3COO]-
PS 40:4	Phosphatidylserine	C46 H82 N1 O10 P1	both	FALSE	LS, CD	MSI Level 2	839.568	10.76||11.59||10.83	[M+H]+||[M+H]+||[M-H]-	840.5739||838.5599	10.77||10.78	[M+H]+|[M-H]-
PS 40:5	Phosphatidylserine	C46 H80 N1 O10 P1	both	FALSE	LS, CD	MSI Level 2	837.552	9.27||10.07||9.29||10.08	[M+H]+||[M+H]+||[M-H]-||[M-H]-	838.5587||838.5588||836.5445	9.27||10.06||10.09	[M+H]+||[M+H]+||[M-H]-
PS 40:6	Phosphatidylserine	C46 H78 N1 O10 P1	both	FALSE	LS, CD	MSI Level 2	835.536	8.13||8.66||7.53||7.73||8.69	[M+H]+||[M+H]+||[M-H]-||[M-H]-||[M-H]-	836.5428||834.5288	8.68||8.71	[M+H]+||[M-H]-
PS 40:7	Phosphatidylserine	C46 H76 N1 O10 P1	both	FALSE	LS, CD	MSI Level 2	833.521	7.17||7.15	[M+H]+||[M-H]-	834.528	7.18	[M+H]+
PS 41:6	Phosphatidylserine	C47 H80 N1 O10 P1	positive	FALSE	LS	MSI Level 2	849.552	10||11.46	[M+H]+||[M+H]+
PS 42:2	Phosphatidylserine	C48 H90 N1 O10 P1	both	FALSE	LS, CD	MSI Level 2	871.63	14.25||14.32||14.33	[M+H]+||[M-H]-||[M-H]-	872.637	14.28	[M+H]+
PS 42:5	Phosphatidylserine	C48 H84 N1 O10 P1	both	FALSE	LS, CD	MSI Level 2	865.583	11.85||11.99||11.77	[M+H]+||[M+H]+||[M-H]-	866.59	11.75	[M+H]+
PS 42:7	Phosphatidylserine	C48 H80 N1 O10 P1	both	FALSE	LS	MSI Level 2	861.552	10.79||10.86||10.82	[M+H]+||[M+H]+||[M-H]-
PS 42:8	Phosphatidylserine	C48 H78 N1 O10 P1	both	FALSE	LS	MSI Level 2	859.536	9.27||9.42||9.31	[M+H]+||[M+H]+||[M-H]-
PS 42:9	Phosphatidylserine	C48 H76 N1 O10 P1	both	FALSE	LS	MSI Level 2	857.521	8.71||8.69	[M+H]+||[M-H]-
SM 30:1;O2	Sphingomyelin	C35 H71 N2 O6 P1	positive	FALSE	LS, CD	MSI Level 2	646.505	5.2	[M+H]+	691.5032||647.5126	5.18||5.18	[M+HCOO]-||[M+H]+
SM 31:1;O2	Sphingomyelin	C36 H73 N2 O6 P1	both	FALSE	LS, CD	MSI Level 2	660.521	5.63||5.64	[M+H]+||[M+HCOO]-	705.519||661.5282	5.64||5.62	[M+HCOO]-||[M+H]+
SM 32:0;O2	Sphingomyelin	C37 H77 N2 O6 P1	both	FALSE	LS, CD	MSI Level 2	676.552	6.64||6.66	[M+H]+||[M+HCOO]-	721.5503||677.5591	6.66||6.64	[M+HCOO]-||[M+H]+
SM 32:1;O2	Sphingomyelin	C37 H75 N2 O6 P1	both	FALSE	LS, CD	MSI Level 2	674.536	6.02||6.18||6.19	[M+H]+||[M+H]+||[M+HCOO]-	675.5437||675.5431	5.99||6.16	[M+H]+||[M+H]+
SM 32:2;O2	Sphingomyelin	C37 H73 N2 O6 P1	both	FALSE	LS, CD	MSI Level 2	672.521	5.32||5.34	[M+H]+||[M+HCOO]-	717.519||673.5278||673.5279	5.34||5.32||5.45	[M+HCOO]-||[M+H]+||[M+H]+
SM 33:0;O2	Sphingomyelin	C38 H79 N2 O6 P1	both	FALSE	LS, CD	MSI Level 2	690.568	7.35||7.39	[M+H]+||[M+HCOO]-	735.566||691.575	7.39||7.37	[M+HCOO]-||[M+H]+
SM 33:1;O2	Sphingomyelin	C38 H77 N2 O6 P1	both	FALSE	LS, CD	MSI Level 2	688.552	6.62||6.81||6.83	[M+H]+||[M+H]+||[M+HCOO]-	733.5505||733.5504||689.5592||689.5588	6.62||7.08||6.59||6.8	[M+HCOO]-||[M+HCOO]-||[M+H]+||[M+H]+
SM 33:2;O2	Sphingomyelin	C38 H75 N2 O6 P1	both	FALSE	LS	MSI Level 2	686.536	5.87||5.87	[M+H]+||[M+HCOO]-	731.535	5.87	[M+HCOO]-
SM 34:0;O2	Sphingomyelin	C39 H81 N2 O6 P1	both	FALSE	LS, CD	MSI Level 2	704.583	8.23||8.59||8.25	[M+H]+||[M+H]+||[M+HCOO]-	749.5815||705.5905	8.27||8.23	[M+HCOO]-||[M+H]+
SM 34:0;O3	Sphingomyelin	C39 H81 N2 O7 P1	negative	FALSE	LS, CD	MSI Level 2	720.578	6.87	[M+HCOO]-	765.5765||765.5767	6.85||7.55	[M+HCOO]-||[M+HCOO]-
SM 34:1;O2	Sphingomyelin	C39 H79 N2 O6 P1	both	FALSE	LS, CD, msP	MSI Level 1	702.568	7.54||7.39||7.58	[M+H]+||[M+HCOO]-||[M+HCOO]-	747.566||747.5661||747.5662||725.5567||703.5743||703.5749||703.5749||703.5749||703.5748||747.5657	7.05||7.36||7.98||7.54||7.56||7.03||7.32||8.08||8.79||7.64	[M+HCOO]-||[M+HCOO]-||[M+HCOO]-||[M+Na]+||[M+H]+||[M+H]+||[M+H]+||[M+H]+||[M+H]+||[M+HCOO]-	737.538	7.6	[M+Cl]-
SM 34:1;O3	Sphingomyelin	C39 H79 N2 O7 P1	negative	FALSE	LS, CD	MSI Level 2	718.562	7.02	[M+HCOO]-	719.5699||719.5699||719.5697||763.5609||763.5608||763.5611||763.5608	5.69||5.78||7.02||5.69||5.79||6.41||7.01	[M+H]+||[M+H]+||[M+H]+||[M+HCOO]-||[M+HCOO]-||[M+HCOO]-||[M+HCOO]-
SM 34:2;O2	Sphingomyelin	C39 H77 N2 O6 P1	both	FALSE	LS, CD	MSI Level 2	700.552	6.38||6.41	[M+H]+||[M+HCOO]-	701.5587||701.5592	6.39||6.55	[M+H]+||[M+H]+
SM 34:2;O3	Sphingomyelin	C39 H77 N2 O7 P1	negative	FALSE	LS, CD	MSI Level 2	716.547	5.99	[M+HCOO]-	717.5542||761.5452	5.97||5.99	[M+H]+||[M+HCOO]-
SM 34:3;O2	Sphingomyelin	C39 H75 N2 O6 P1	positive	FALSE	LS, CD	MSI Level 2	698.536	5.59||6.6	[M+H]+||[M+H]+	699.5438||699.5437	5.6||5.79	[M+H]+||[M+H]+
SM 34:4;O2	Sphingomyelin	C39 H73 N2 O6 P1	positive	FALSE	LS	MSI Level 2	696.521	6.21	[M+H]+
SM 34:5;O2	Sphingomyelin	C39 H71 N2 O6 P1	positive	FALSE	LS	MSI Level 2	694.505	5.35	[M+H]+
SM 35:0;O2	Sphingomyelin	C40 H83 N2 O6 P1	both	FALSE	LS, CD	MSI Level 2	718.599	9.27||9.34	[M+H]+||[M+HCOO]-	763.5972||719.6062	9.33||9.29	[M+HCOO]-||[M+H]+
SM 35:1;O2	Sphingomyelin	C40 H81 N2 O6 P1	both	FALSE	LS, CD	MSI Level 2	716.583	8.16||8.55||8.53	[M+H]+||[M+H]+||[M+HCOO]-	761.5814||739.5725||717.5906||717.5905	8.53||8.53||8.11||8.5	[M+HCOO]-||[M+Na]+||[M+H]+||[M+H]+
SM 35:2;O2	Sphingomyelin	C40 H79 N2 O6 P1	both	FALSE	LS, CD	MSI Level 2	714.568	7.09||7.12	[M+H]+||[M+HCOO]-	759.5659||715.5749	7.33||7.1	[M+HCOO]-||[M+H]+
SM 35:4;O2	Sphingomyelin	C40 H75 N2 O6 P1	positive	FALSE	LS	MSI Level 2	710.536	6.82	[M+H]+
SM 36:0;O2	Sphingomyelin	C41 H85 N2 O6 P1	both	FALSE	LS, CD	MSI Level 2	732.615	10.49||10.57	[M+H]+||[M+HCOO]-	777.613||733.6218	10.53||10.49	[M+HCOO]-||[M+H]+
SM 36:1;O2	Sphingomyelin	C41 H83 N2 O6 P1	both	TRUE	LS, CD	MSI Level 2	730.599	9.57||9.64	[M+H]+||[M+HCOO]-	775.5972||731.6056||731.6063	9.31||9.61||9.25	[M+HCOO]-||[M+H]+||[M+H]+
SM 36:2;O2	Sphingomyelin	C41 H81 N2 O6 P1	both	FALSE	LS, CD	MSI Level 2	728.583	7.99||8.44||7.79||7.96||8.26	[M+H]+||[M+H]+||[M+HCOO]-||[M+HCOO]-||[M+HCOO]-	729.5901||729.5908	7.92||8.12	[M+H]+||[M+H]+
SM 36:3;O2	Sphingomyelin	C41 H79 N2 O6 P1	positive	FALSE	LS, CD	MSI Level 2	726.568	6.63||8.23	[M+H]+||[M+H]+	727.575	7.05	[M+H]+
SM 36:4;O2	Sphingomyelin	C41 H77 N2 O6 P1	positive	FALSE	LS	MSI Level 2	724.552	7.36||7.53||7.65	[M+H]+||[M+H]+||[M+H]+
SM 36:5;O2	Sphingomyelin	C41 H75 N2 O6 P1	positive	FALSE	LS	MSI Level 2	722.536	6.39	[M+H]+
SM 37:0;O2	Sphingomyelin	C42 H87 N2 O6 P1	positive	FALSE	LS	MSI Level 2	746.63	15.49||15.62	[M+H]+||[M+H]+
SM 37:1;O2	Sphingomyelin	C42 H85 N2 O6 P1	both	FALSE	LS, CD	MSI Level 2	744.615	10.33||10.97||10.98	[M+H]+||[M+H]+||[M+HCOO]-	789.613||745.6218||745.6218	10.92||10.3||10.94	[M+HCOO]-||[M+H]+||[M+H]+
SM 37:2;O2	Sphingomyelin	C42 H83 N2 O6 P1	both	FALSE	LS, CD	MSI Level 2	742.599	8.98||9	[M+H]+||[M+HCOO]-	743.606	8.9	[M+H]+
SM 38:0;O2	Sphingomyelin	C43 H89 N2 O6 P1	both	FALSE	LS, CD	MSI Level 2	760.646	13.36||13.39	[M+H]+||[M+HCOO]-	805.6444||761.6528	13.39||13.36	[M+HCOO]-||[M+H]+
SM 38:1;O2	Sphingomyelin	C43 H87 N2 O6 P1	both	FALSE	LS, CD	MSI Level 2	758.63	12.49||13.4||12.5	[M+H]+||[M+H]+||[M+HCOO]-	759.637	12.43	[M+H]+
SM 38:2;O2	Sphingomyelin	C43 H85 N2 O6 P1	both	FALSE	LS, CD	MSI Level 2	756.615	10.12||15.41||9.85||10.16	[M+H]+||[M+H]+||[M+HCOO]-||[M+HCOO]-	801.6132||757.6217||757.6216	10.14||9.76||10.11	[M+HCOO]-||[M+H]+||[M+H]+
SM 38:4;O2	Sphingomyelin	C43 H81 N2 O6 P1	positive	FALSE	LS	MSI Level 2	752.583	9.6	[M+H]+
SM 38:5;O2	Sphingomyelin	C43 H79 N2 O6 P1	positive	FALSE	LS	MSI Level 2	750.568	7.95	[M+H]+
SM 39:1;O2	Sphingomyelin	C44 H89 N2 O6 P1	both	FALSE	LS, CD	MSI Level 2	772.646	13.51||14.48||13.51	[M+H]+||[M+H]+||[M+HCOO]-	817.6442||773.6527	13.5||13.51	[M+HCOO]-||[M+H]+
SM 39:2;O2	Sphingomyelin	C44 H87 N2 O6 P1	positive	FALSE	LS, CD	MSI Level 2	770.63	11.02	[M+H]+	815.6288||771.6374||771.6373	10.98||13.77||11.58	[M+HCOO]-||[M+H]+||[M+H]+
SM 40:0;O2	Sphingomyelin	C45 H93 N2 O6 P1	both	FALSE	LS, CD	MSI Level 2	788.677	14.07||14.09	[M+H]+||[M+HCOO]-	789.6841||833.6754	14.06||14.09	[M+H]+||[M+HCOO]-
SM 40:0;O3	Sphingomyelin	C45 H93 N2 O7 P1	negative	FALSE	LS	MSI Level 2	804.672	13.5	[M+HCOO]-
SM 40:1;O2	Sphingomyelin	C45 H91 N2 O6 P1	both	FALSE	LS, CD	MSI Level 2	786.662	13.35||13.81||13.37||13.83	[M+H]+||[M+H]+||[M+HCOO]-||[M+HCOO]-	831.6599||809.6507||787.6678||787.6686||787.6689||831.6601	13.6||13.71||13.8||13.57||24.13||13.72	[M+HCOO]-||[M+Na]+||[M+H]+||[M+H]+||[M+H]+||[M+HCOO]-
SM 40:2;O2	Sphingomyelin	C45 H89 N2 O6 P1	both	FALSE	LS, CD	MSI Level 2	784.646	12.38||13.2||13.24||12.47||13.26	[M+H]+||[M+H]+||[M+H]+||[M+HCOO]-||[M+HCOO]-	829.6443||829.6445||807.6349||807.6346||785.6527||785.6527	12.46||13.38||12.44||13.27||12.37||13.2	[M+HCOO]-||[M+HCOO]-||[M+Na]+||[M+Na]+||[M+H]+||[M+H]+
SM 40:3;O2	Sphingomyelin	C45 H87 N2 O6 P1	both	FALSE	LS, CD	MSI Level 2	782.63	10.07||13.4||10.08	[M+H]+||[M+H]+||[M+HCOO]-	783.637	10.06	[M+H]+
SM 41:0;O2	Sphingomyelin	C46 H95 N2 O6 P1	both	FALSE	LS, CD	MSI Level 2	802.693	14.44||14.47	[M+H]+||[M+HCOO]-	847.691	14.47	[M+HCOO]-
SM 41:1;O2	Sphingomyelin	C46 H93 N2 O6 P1	both	TRUE	LS, CD	MSI Level 2	800.677	13.68||14.02||14.18||13.69||14.05||14.21	[M+H]+||[M+H]+||[M+H]+||[M+HCOO]-||[M+HCOO]-||[M+HCOO]-	845.674||845.6756||801.6831||801.6844||801.6836	13.7||14.05||13.68||14||14.17	[M+HCOO]-||[M+HCOO]-||[M+H]+||[M+H]+||[M+H]+
SM 41:2;O2	Sphingomyelin	C46 H91 N2 O6 P1	both	FALSE	LS, CD	MSI Level 2	798.662	13.42||13.62||13.45||13.64	[M+H]+||[M+H]+||[M+HCOO]-||[M+HCOO]-	843.6596||799.6682||799.6682	13.87||13.43||13.63	[M+HCOO]-||[M+H]+||[M+H]+
SM 41:3;O2	Sphingomyelin	C46 H89 N2 O6 P1	both	FALSE	LS, CD	MSI Level 2	796.646	11.44||11.89||11.46	[M+H]+||[M+H]+||[M+HCOO]-	841.6443||797.6526	11.47||11.41	[M+HCOO]-||[M+H]+
SM 41:4;O2	Sphingomyelin	C46 H87 N2 O6 P1	positive	FALSE	LS	MSI Level 2	794.63	13.49	[M+H]+
SM 42:0;O2	Sphingomyelin	C47 H97 N2 O6 P1	both	FALSE	LS, CD	MSI Level 2	816.708	14.79||14.84	[M+H]+||[M+HCOO]-	861.7057||817.7147	14.85||14.81	[M+HCOO]-||[M+H]+
SM 42:0;O3	Sphingomyelin	C47 H97 N2 O7 P1	negative	FALSE	LS, CD	MSI Level 2	832.703	14.18	[M+HCOO]-	877.702	14.18	[M+HCOO]-
SM 42:1;O2	Sphingomyelin	C47 H95 N2 O6 P1	both	FALSE	LS, CD	MSI Level 2	814.693	14.53||14.04||14.56	[M+H]+||[M+HCOO]-||[M+HCOO]-	815.6991||815.6998	14.52||15.49	[M+H]+||[M+H]+
SM 42:1;O3	Sphingomyelin	C47 H95 N2 O7 P1	negative	FALSE	LS, CD	MSI Level 2	830.688	13.45||13.56	[M+HCOO]-||[M+HCOO]-	875.6858||875.6848	13.44||14.24	[M+HCOO]-||[M+HCOO]-
SM 42:2;O2	Sphingomyelin	C47 H93 N2 O6 P1	both	FALSE	LS, CD	MSI Level 2	812.677	13.74||13.98||13.54||13.76||14	[M+H]+||[M+H]+||[M+HCOO]-||[M+HCOO]-||[M+HCOO]-	857.6752||857.6755||835.6662||813.6835||813.6841||813.6835||813.6845||813.6843||857.6748	13.51||14.31||14.14||13.73||13.46||13.97||14.7||19.73||13.76	[M+HCOO]-||[M+HCOO]-||[M+Na]+||[M+H]+||[M+H]+||[M+H]+||[M+H]+||[M+H]+||[M+HCOO]-
SM 42:3;O2	Sphingomyelin	C47 H91 N2 O6 P1	both	FALSE	LS, CD	MSI Level 2	810.662	11.54||12.94||13.32||12.95||13.27	[M+H]+||[M+H]+||[M+H]+||[M+HCOO]-||[M+HCOO]-	855.6598||811.668||811.6686||811.6686||855.6595	13.33||12.92||13.28||24.13||12.95	[M+HCOO]-||[M+H]+||[M+H]+||[M+H]+||[M+HCOO]-
SM 42:4;O2	Sphingomyelin	C47 H89 N2 O6 P1	both	FALSE	LS, CD	MSI Level 2	808.646	10.52||10.98||13.82||10.56||10.93	[M+H]+||[M+H]+||[M+H]+||[M+HCOO]-||[M+HCOO]-	853.6443||809.653	10.93||10.98	[M+HCOO]-||[M+H]+
SM 42:5;O2	Sphingomyelin	C47 H87 N2 O6 P1	both	FALSE	LS, CD	MSI Level 2	806.63	9.14||12.44||13.24	[M+H]+||[M+H]+||[M+H]+	835.669	11.21
SM 43:1;O2	Sphingomyelin	C48 H97 N2 O6 P1	both	FALSE	LS, CD	MSI Level 2	828.708	14.75||14.91||14.97	[M+H]+||[M+H]+||[M+HCOO]-	873.7067||873.7069||829.7156||829.7154	14.79||14.96||14.75||14.91	[M+HCOO]-||[M+HCOO]-||[M+H]+||[M+H]+
SM 43:2;O2	Sphingomyelin	C48 H95 N2 O6 P1	both	FALSE	LS, CD	MSI Level 2	826.693	13.94||14.08||13.96||14.11	[M+H]+||[M+H]+||[M+HCOO]-||[M+HCOO]-	871.6911||871.6911||827.6998||827.7001||827.7002	13.96||14.34||13.94||14.07||14.32	[M+HCOO]-||[M+HCOO]-||[M+H]+||[M+H]+||[M+H]+
SM 43:3;O2	Sphingomyelin	C48 H93 N2 O6 P1	both	FALSE	LS, CD	MSI Level 2	824.677	13.55||13.56	[M+H]+||[M+HCOO]-	869.6756||869.6754||825.6841||825.6843||823.669	13.58||13.7||13.4||13.54||11.94	[M+HCOO]-||[M+HCOO]-||[M+H]+||[M+H]+||[M-H]-
SM 43:4;O2	Sphingomyelin	C48 H91 N2 O6 P1	positive	FALSE	LS	MSI Level 2	822.662	14||14.17	[M+H]+||[M+H]+
SM 43:5;O2	Sphingomyelin	C48 H89 N2 O6 P1	positive	FALSE	LS	MSI Level 2	820.646	13.61	[M+H]+
SM 44:0;O2	Sphingomyelin	C49 H101 N2 O6 P1	positive	FALSE	CD	MSI Level 2	844.737			845.745	15.62	[M+H]+
SM 44:1;O2	Sphingomyelin	C49 H99 N2 O6 P1	both	FALSE	LS, CD	MSI Level 2	842.724	14.94||15.3||15.36	[M+H]+||[M+H]+||[M+HCOO]-	887.7223||843.7309	15.37||15.29	[M+HCOO]-||[M+H]+
SM 44:2;O2	Sphingomyelin	C49 H97 N2 O6 P1	both	FALSE	LS, CD	MSI Level 2	840.708	14.14||14.44||14.46	[M+H]+||[M+H]+||[M+HCOO]-	885.707||885.7068||885.7067||841.715||841.715||841.7152	14.46||14.72||14.8||14.13||14.42||14.7	[M+HCOO]-||[M+HCOO]-||[M+HCOO]-||[M+H]+||[M+H]+||[M+H]+
SM 44:3;O2	Sphingomyelin	C49 H95 N2 O6 P1	both	FALSE	LS, CD	MSI Level 2	838.693	13.87||14.8||13.9	[M+H]+||[M+H]+||[M+HCOO]-	883.6912||839.6996	13.91||13.88	[M+HCOO]-||[M+H]+
SM 44:4;O2	Sphingomyelin	C49 H93 N2 O6 P1	both	FALSE	LS, CD	MSI Level 2	836.677	13.34||14.54||14.72||13.33	[M+H]+||[M+H]+||[M+H]+||[M+HCOO]-	837.684	13.33	[M+H]+
SM 44:5;O2	Sphingomyelin	C49 H91 N2 O6 P1	positive	FALSE	LS	MSI Level 2	834.662	11.23||13.74||13.98	[M+H]+||[M+H]+||[M+H]+
SM 44:6;O2	Sphingomyelin	C49 H89 N2 O6 P1	positive	FALSE	LS	MSI Level 2	832.646	12.91||13.29	[M+H]+||[M+H]+
SPH 16:0;O2	Sphingoid base	C16 H35 N1 O2	positive	FALSE	LS	MSI Level 2	273.267	1.25	[M+H]+
SPH 18:0;O2	Sphingoid base	C18 H39 N1 O2	positive	FALSE	LS, CD, msP	MSI Level 1	301.298	1.86	[M+H]+	302.305	2.62	[M+H]+	302.305	2.62	[M+H]+
SPH 18:1;O2	Sphingoid base	C18 H37 N1 O2	positive	FALSE	LS, CD, msP	MSI Level 1	299.282	0.91||1.01	[M+H]+||[M+H]+	300.29	2.27	[M+H]+	282.279	2.29	[M+H-H2O]+
SPH 20:0;O2	Sphingoid base	C20 H43 N1 O2	positive	FALSE	LS	MSI Level 2	329.329	3.16	[M+H]+
SPH 20:1;O2	Sphingoid base	C20 H41 N1 O2	positive	FALSE	LS, CD	MSI Level 2	327.314	2.39||2.47	[M+H]+||[M+H]+	328.321||328.3211	2.47||4.7	[M+H]+||[M+H]+
Tauroursodeoxycholic acid|| Taurochenodesoxycholic acid|| Tauroursodeoxycholic acid	Other	C26 H45 N1 O6 S1	negative	FALSE	msP	MSI Level 2							498.29	0.89	[M-H]-
TG 40:0	Triglyceride	C43 H82 O6	positive	FALSE	LS	MSI Level 2	694.611	16.03	[M+NH4]+
TG 41:0	Triglyceride	C44 H84 O6	positive	FALSE	LS, CD	MSI Level 2	708.627	16.48	[M+NH4]+	726.661	16.48	[M+NH4]+
TG 42:0	Triglyceride	C45 H86 O6	positive	FALSE	LS, CD	MSI Level 2	722.642	16.9	[M+NH4]+	740.6765||745.6319	16.9||16.9	[M+NH4]+||[M+Na]+
TG 42:1	Triglyceride	C45 H84 O6	positive	FALSE	LS	MSI Level 2	720.627	16.08	[M+NH4]+
TG 43:0	Triglyceride	C46 H88 O6	positive	FALSE	LS, CD	MSI Level 2	736.658	17.35	[M+NH4]+	759.6473||754.6919	17.35||17.35	[M+Na]+||[M+NH4]+
TG 43:1	Triglyceride	C46 H86 O6	positive	FALSE	LS, CD	MSI Level 2	734.642	16.51	[M+NH4]+	752.676	16.52	[M+NH4]+
TG 44:0	Triglyceride	C47 H90 O6	positive	FALSE	LS, CD	MSI Level 2	750.674	17.65||17.83	[M+NH4]+||[M+NH4]+	768.7065||768.7076||768.7073||773.6629	16.88||17.64||17.83||17.83	[M+NH4]+||[M+NH4]+||[M+NH4]+||[M+Na]+
TG 44:1	Triglyceride	C47 H88 O6	positive	FALSE	LS, CD	MSI Level 2	748.658	16.96	[M+NH4]+	771.6472||766.6917	16.95||16.96	[M+Na]+||[M+NH4]+
TG 44:2	Triglyceride	C47 H86 O6	positive	FALSE	LS, CD	MSI Level 2	746.642	16.17||16.56	[M+NH4]+||[M+NH4]+	764.676	16.18	[M+NH4]+
TG 45:0	Triglyceride	C48 H92 O6	positive	FALSE	LS, CD	MSI Level 2	764.689	18.12||18.32	[M+NH4]+||[M+NH4]+	782.7231||782.7231||787.6786||787.6785||782.7229	17.09||18.13||18.13||18.32||18.32	[M+NH4]+||[M+NH4]+||[M+Na]+||[M+Na]+||[M+NH4]+
TG 45:1	Triglyceride	C48 H90 O6	positive	FALSE	LS, CD	MSI Level 2	762.674	17.4	[M+NH4]+	780.7075||785.6629	17.39||17.39	[M+NH4]+||[M+Na]+
TG 45:2	Triglyceride	C48 H88 O6	positive	FALSE	LS, CD	MSI Level 2	760.658	16.58	[M+NH4]+	783.6474||778.6919	16.58||16.59	[M+Na]+||[M+NH4]+
TG 46:0	Triglyceride	C49 H94 O6	positive	FALSE	LS, CD	MSI Level 2	778.705	18.84	[M+NH4]+	796.7369||796.739||796.7384||801.6942	17.82||18.64||18.84||18.84	[M+NH4]+||[M+NH4]+||[M+NH4]+||[M+Na]+
TG 46:1	Triglyceride	C49 H92 O6	positive	FALSE	LS, CD	MSI Level 2	776.689	17.67||17.86	[M+NH4]+||[M+NH4]+	794.7223||799.6785||794.7227	16.96||17.87||17.89	[M+NH4]+||[M+Na]+||[M+NH4]+
TG 46:2	Triglyceride	C49 H90 O6	positive	FALSE	LS, CD	MSI Level 2	774.674	17.01||17.49	[M+NH4]+||[M+NH4]+	792.7074||797.6629	17.02||17.02	[M+NH4]+||[M+Na]+
TG 46:3	Triglyceride	C49 H88 O6	positive	FALSE	LS, CD	MSI Level 2	772.658	16.27||16.29||16.61||16.82	[M+NH4]+||[M+NH4]+||[M+NH4]+||[M+NH4]+	790.6919||790.6918	16.83||16.6	[M+NH4]+||[M+NH4]+
TG 46:4	Triglyceride	C49 H86 O6	positive	FALSE	LS, CD	MSI Level 2	770.642	13.17	[M+Na]+	788.676||788.675	16||15.78	[M+NH4]+||[M+NH4]+
TG 47:0	Triglyceride	C50 H96 O6	positive	FALSE	LS, CD	MSI Level 2	792.721	19.13||19.35	[M+NH4]+||[M+NH4]+	810.7544||810.7542||810.7543||815.7097||815.7098||810.7541	17.07||18.87||19.13||19.13||19.36||19.37	[M+NH4]+||[M+NH4]+||[M+NH4]+||[M+Na]+||[M+Na]+||[M+NH4]+
TG 47:1	Triglyceride	C50 H94 O6	positive	FALSE	LS, CD	MSI Level 2	790.705	18.34||18.67	[M+NH4]+||[M+NH4]+	808.7382||808.7389||813.6942||808.7385	17.36||18.14||18.34||18.36	[M+NH4]+||[M+NH4]+||[M+Na]+||[M+NH4]+
TG 47:2	Triglyceride	C50 H92 O6	positive	FALSE	LS, CD	MSI Level 2	788.689	17.44||17.51	[M+NH4]+||[M+NH4]+	806.7233||806.7231||811.6785||806.7231	17.95||16.56||17.49||17.52	[M+NH4]+||[M+NH4]+||[M+Na]+||[M+NH4]+
TG 47:3	Triglyceride	C50 H90 O6	positive	FALSE	LS, CD	MSI Level 2	786.674	17.01||17.03	[M+NH4]+||[M+NH4]+	804.707	17.05	[M+NH4]+
TG 48:0	Triglyceride	C51 H98 O6	positive	FALSE	LS, CD	MSI Level 2	806.736	19.67||19.89	[M+NH4]+||[M+NH4]+	824.7701||824.7695||829.7255||829.7254	19.68||19.9||19.69||19.92	[M+NH4]+||[M+NH4]+||[M+Na]+||[M+Na]+
TG 48:1	Triglyceride	C51 H96 O6	positive	FALSE	LS, CD	MSI Level 2	804.721	18.66||18.85	[M+NH4]+||[M+NH4]+	827.71||822.7537||822.7523||827.7096	18.66||18.86||17.85||18.87	[M+Na]+||[M+NH4]+||[M+NH4]+||[M+Na]+
TG 48:2	Triglyceride	C51 H94 O6	positive	FALSE	LS, CD	MSI Level 2	802.705	17.91||18.48	[M+NH4]+||[M+NH4]+	820.7385||820.7383||820.7389||825.694	17.02||17.93||18.48||17.97	[M+NH4]+||[M+NH4]+||[M+NH4]+||[M+Na]+
TG 48:3	Triglyceride	C51 H92 O6	positive	FALSE	LS, CD	MSI Level 2	800.689	17.12||17.52||17.76	[M+NH4]+||[M+NH4]+||[M+NH4]+	818.7231||818.7232||823.6786	17.14||17.75||17.11	[M+NH4]+||[M+NH4]+||[M+Na]+
TG 48:4	Triglyceride	C51 H90 O6	positive	FALSE	LS, CD	MSI Level 2	798.674	16.86	[M+NH4]+	816.7074||816.707||816.7074	16.8||17.17||17.32	[M+NH4]+||[M+NH4]+||[M+NH4]+
TG 48:5	Triglyceride	C51 H88 O6	positive	FALSE	LS, CD	MSI Level 2	796.658	16.51	[M+H]+	819.6474||814.6915	16.07||16.15	[M+Na]+||[M+NH4]+
TG 48:6	Triglyceride	C51 H86 O6	positive	FALSE	LS	MSI Level 2	794.642	15.71	[M+NH4]+
TG 49:0	Triglyceride	C52 H100 O6	positive	FALSE	LS, CD	MSI Level 2	820.752	20.18||20.43	[M+NH4]+||[M+NH4]+	838.7851||838.7852||838.7854||843.7408	20.43||19.89||20.19||20.44	[M+NH4]+||[M+NH4]+||[M+NH4]+||[M+Na]+
TG 49:1	Triglyceride	C52 H98 O6	positive	FALSE	LS, CD	MSI Level 2	818.736	18.84||19.35||19.76||20.19	[M+NH4]+||[M+NH4]+||[M+NH4]+||[M+NH4]+	836.7697||836.7692||841.725	19.14||19.36||19.36	[M+NH4]+||[M+NH4]+||[M+Na]+
TG 49:2	Triglyceride	C52 H96 O6	positive	FALSE	LS, CD	MSI Level 2	816.721	17.93||18.36||19	[M+NH4]+||[M+NH4]+||[M+NH4]+	834.7547||834.7538||834.7543||834.7543	18.7||17.53||18.42||19.05	[M+NH4]+||[M+NH4]+||[M+NH4]+||[M+NH4]+
TG 49:3	Triglyceride	C52 H94 O6	positive	FALSE	LS, CD	MSI Level 2	814.705	17.57||17.98	[M+NH4]+||[M+NH4]+	832.7389||832.7388||832.7389||837.694	17.59||16.76||17.98||17.99	[M+NH4]+||[M+NH4]+||[M+NH4]+||[M+Na]+
TG 49:4	Triglyceride	C52 H92 O6	positive	FALSE	LS, CD	MSI Level 2	812.689	17.05||17.3	[M+NH4]+||[M+NH4]+	830.723	17.16	[M+NH4]+
TG 50:0	Triglyceride	C53 H102 O6	positive	FALSE	LS, CD	MSI Level 2	834.768	20.89	[M+NH4]+	852.8004||852.8012||852.8005||857.7565	20.41||20.71||20.89||20.9	[M+NH4]+||[M+NH4]+||[M+NH4]+||[M+Na]+
TG 50:1	Triglyceride	C53 H100 O6	positive	FALSE	LS, CD, msP	MSI Level 1	832.752	19.68||19.88	[M+NH4]+||[M+NH4]+	850.7854||850.7847||855.7406||850.7852	19.66||19.87||19.9||20.12	[M+NH4]+||[M+NH4]+||[M+Na]+||[M+NH4]+	855.741	19.9	[M+Na]+
TG 50:2	Triglyceride	C53 H98 O6	positive	FALSE	LS, CD	MSI Level 2	830.736	18.87||19.05||19.55	[M+NH4]+||[M+NH4]+||[M+NH4]+	848.7684||848.769||853.725||848.77	17.93||18.92||18.93||19.55	[M+NH4]+||[M+NH4]+||[M+Na]+||[M+NH4]+
TG 50:3	Triglyceride	C53 H96 O6	positive	FALSE	LS, CD	MSI Level 2	828.721	17.05||17.16||18.05||18.48||18.8	[M+NH4]+||[M+NH4]+||[M+NH4]+||[M+NH4]+||[M+NH4]+	846.7536||846.7538||851.7094	17.14||18.06||18.07	[M+NH4]+||[M+NH4]+||[M+Na]+
TG 50:4	Triglyceride	C53 H94 O6	positive	FALSE	LS, CD	MSI Level 2	826.705	16.61||17.75	[M+NH4]+||[M+NH4]+	844.7379||844.7381||844.7381||844.7387||844.7384	16.82||17.75||16.62||18.16||17.55	[M+NH4]+||[M+NH4]+||[M+NH4]+||[M+NH4]+||[M+NH4]+
TG 50:5	Triglyceride	C53 H92 O6	positive	FALSE	LS, CD	MSI Level 2	824.689	16.87||17.12	[M+NH4]+||[M+NH4]+	847.6783||842.7228||842.7227||842.7228	16.86||16.9||17.13||16.69	[M+Na]+||[M+NH4]+||[M+NH4]+||[M+NH4]+
TG 50:6	Triglyceride	C53 H90 O6	positive	FALSE	LS, CD	MSI Level 2	822.674	16.53	[M+NH4]+	845.6628||845.6628||840.7072	16.54||16.23||16.28	[M+Na]+||[M+Na]+||[M+NH4]+
TG 50:7	Triglyceride	C53 H88 O6	positive	FALSE	LS	MSI Level 2	820.658	15.77	[M+NH4]+
TG 51:0	Triglyceride	C54 H104 O6	positive	FALSE	LS, CD	MSI Level 2	848.783	21.1||21.28	[M+NH4]+||[M+NH4]+	866.817	21.3	[M+NH4]+
TG 51:1	Triglyceride	C54 H102 O6	positive	FALSE	LS, CD	MSI Level 2	846.768	19.88||20.42||20.78	[M+NH4]+||[M+NH4]+||[M+NH4]+	864.8||864.801||864.8005||869.7562	19.15||20.17||20.4||20.44	[M+NH4]+||[M+NH4]+||[M+NH4]+||[M+Na]+
TG 51:2	Triglyceride	C54 H100 O6	positive	FALSE	LS, CD	MSI Level 2	844.752	19.36	[M+NH4]+	862.785||867.7407	19.38||19.38	[M+NH4]+||[M+Na]+
TG 51:3	Triglyceride	C54 H98 O6	positive	FALSE	LS, CD	MSI Level 2	842.736	18.36||18.53	[M+NH4]+||[M+NH4]+	860.7698||860.7697||865.7254||860.7695	19.02||18.53||18.54||17.59	[M+NH4]+||[M+NH4]+||[M+Na]+||[M+NH4]+
TG 51:4	Triglyceride	C54 H96 O6	positive	FALSE	LS, CD	MSI Level 2	840.721	17.74||18.25	[M+NH4]+||[M+NH4]+	858.7542||858.7539	18.24||17.74	[M+NH4]+||[M+NH4]+
TG 51:5	Triglyceride	C54 H94 O6	positive	FALSE	LS, CD	MSI Level 2	838.705	17.14||17.33	[M+NH4]+||[M+NH4]+	856.7386||861.694	17.31||17.32	[M+NH4]+||[M+Na]+
TG 51:6	Triglyceride	C54 H92 O6	positive	FALSE	LS	MSI Level 2	836.689	17.04||17.48	[M+NH4]+||[M+NH4]+
TG 52:0	Triglyceride	C55 H106 O6	positive	FALSE	LS, CD	MSI Level 2	862.799	21.63	[M+NH4]+	885.788||880.8326||880.8317	21.48||21.49||21.63	[M+Na]+||[M+NH4]+||[M+NH4]+
TG 52:1	Triglyceride	C55 H104 O6	positive	FALSE	LS, CD	MSI Level 2	860.783	20.88	[M+NH4]+	878.8158||878.8156||883.7715||878.8168	20.57||20.87||20.87||21.2	[M+NH4]+||[M+NH4]+||[M+Na]+||[M+NH4]+
TG 52:2	Triglyceride	C55 H102 O6	positive	FALSE	LS, CD	MSI Level 2	858.768	19.87	[M+NH4]+	876.8003||881.7564||876.8001||881.7563||876.8009	20.09||19.83||19.86||20.08||20.62	[M+NH4]+||[M+Na]+||[M+NH4]+||[M+Na]+||[M+NH4]+
TG 52:3	Triglyceride	C55 H100 O6	positive	FALSE	LS, CD	MSI Level 2	856.752	18.86||19.02	[M+NH4]+||[M+NH4]+	879.7408||879.741||874.7847||879.7406||874.785||874.7845||874.7853	19.26||19.54||19.02||19.03||19.25||18.05||19.52	[M+Na]+||[M+Na]+||[M+NH4]+||[M+Na]+||[M+NH4]+||[M+NH4]+||[M+NH4]+
TG 52:4	Triglyceride	C55 H98 O6	positive	FALSE	LS, CD	MSI Level 2	854.736	18.76	[M+NH4]+	872.7693||872.7695||872.7694||877.7252||877.7252||872.7693	18.76||17.31||18.4||18.49||18.25||18.14	[M+NH4]+||[M+NH4]+||[M+NH4]+||[M+Na]+||[M+Na]+||[M+NH4]+
TG 52:5	Triglyceride	C55 H96 O6	positive	FALSE	LS, CD	MSI Level 2	852.721	17.58||17.78||18.08	[M+NH4]+||[M+NH4]+||[M+NH4]+	870.7527||870.7541||875.7093||870.7536||870.7532	17.52||17.59||17.78||17.79||17.28	[M+NH4]+||[M+NH4]+||[M+Na]+||[M+NH4]+||[M+NH4]+
TG 52:6	Triglyceride	C55 H94 O6	positive	FALSE	LS, CD	MSI Level 2	850.705	16.97||17.16||17.45	[M+NH4]+||[M+NH4]+||[M+NH4]+	868.7384||868.7384	17.45||17.06	[M+NH4]+||[M+NH4]+
TG 52:7	Triglyceride	C55 H92 O6	positive	FALSE	LS, CD	MSI Level 2	848.689	16.59||16.79	[M+NH4]+||[M+NH4]+	866.723	16.7	[M+NH4]+
TG 52:8	Triglyceride	C55 H90 O6	positive	FALSE	LS	MSI Level 2	846.674	15.84||16.05	[M+NH4]+||[M+NH4]+
TG 53:0	Triglyceride	C56 H108 O6	positive	FALSE	LS, CD	MSI Level 2	876.815	21.73	[M+NH4]+	894.8482||894.848	21.95||21.72	[M+NH4]+||[M+NH4]+
TG 53:1	Triglyceride	C56 H106 O6	positive	FALSE	LS, CD	MSI Level 2	874.799	21.08||21.26	[M+NH4]+||[M+NH4]+	892.8321||892.832	20.88||21.24	[M+NH4]+||[M+NH4]+
TG 53:2	Triglyceride	C56 H104 O6	positive	FALSE	LS, CD	MSI Level 2	872.783	20.4	[M+NH4]+	890.8165||890.8163	20.17||20.4	[M+NH4]+||[M+NH4]+
TG 53:3	Triglyceride	C56 H102 O6	positive	FALSE	LS, CD	MSI Level 2	870.768	19.35||19.55||20.07	[M+NH4]+||[M+NH4]+||[M+NH4]+	888.801||893.7564||888.8009	19.61||19.37||19.38	[M+NH4]+||[M+Na]+||[M+NH4]+
TG 53:4	Triglyceride	C56 H100 O6	positive	FALSE	LS, CD	MSI Level 2	868.752	18.75||19||19.28	[M+NH4]+||[M+NH4]+||[M+NH4]+	886.7856||886.7856	18.74||18.55	[M+NH4]+||[M+NH4]+
TG 53:5	Triglyceride	C56 H98 O6	positive	FALSE	LS, CD	MSI Level 2	866.736	18.27	[M+NH4]+	884.77	18.29	[M+NH4]+
TG 53:6	Triglyceride	C56 H96 O6	positive	FALSE	LS, CD	MSI Level 2	864.721	17.42||17.94	[M+NH4]+||[M+NH4]+	882.7541||882.7542	17.93||17.45	[M+NH4]+||[M+NH4]+
TG 54:0	Triglyceride	C57 H110 O6	positive	FALSE	LS, CD	MSI Level 2	890.83	22.22	[M+NH4]+	908.864	22.21	[M+NH4]+
TG 54:1	Triglyceride	C57 H108 O6	positive	FALSE	LS, CD	MSI Level 2	888.815	21.59	[M+NH4]+	911.8026||906.8469	21.62||21.61	[M+Na]+||[M+NH4]+
TG 54:2	Triglyceride	C57 H106 O6	positive	FALSE	LS, CD	MSI Level 2	886.799	20.85	[M+NH4]+	904.8322||909.7875||904.8314||904.8318	21.03||20.85||20.86||23.57	[M+NH4]+||[M+Na]+||[M+NH4]+||[M+NH4]+
TG 54:3	Triglyceride	C57 H104 O6	positive	FALSE	LS, CD	MSI Level 2	884.783	19.86||20.58	[M+NH4]+||[M+NH4]+	902.8161||902.8168||907.7723||902.8163||902.8158||907.7717||902.8156	20.33||20.57||20.59||18.91||20.1||19.83||19.86	[M+NH4]+||[M+NH4]+||[M+Na]+||[M+NH4]+||[M+NH4]+||[M+Na]+||[M+NH4]+
TG 54:4	Triglyceride	C57 H102 O6	positive	FALSE	LS, CD	MSI Level 2	882.768	19.04||19.25||19.51||19.82	[M+NH4]+||[M+NH4]+||[M+NH4]+||[M+NH4]+	905.7566||900.8005||900.8007||900.8004	19.51||19.26||19.5||18.19	[M+Na]+||[M+NH4]+||[M+NH4]+||[M+NH4]+
TG 54:5	Triglyceride	C57 H100 O6	positive	FALSE	LS, CD	MSI Level 2	880.752	18.78	[M+NH4]+	903.7407||898.7847||898.7848	18.48||18.5||18.79	[M+Na]+||[M+NH4]+||[M+NH4]+
TG 54:6	Triglyceride	C57 H98 O6	positive	FALSE	LS, CD	MSI Level 2	878.736	17.79||17.92||18.09||18.42	[M+NH4]+||[M+NH4]+||[M+NH4]+||[M+NH4]+	896.7695||896.7697||896.7694||901.7251	18.43||18.11||17.9||17.84	[M+NH4]+||[M+NH4]+||[M+NH4]+||[M+Na]+
TG 54:7	Triglyceride	C57 H96 O6	positive	FALSE	LS, CD	MSI Level 2	876.721	17.06||17.26||17.49	[M+NH4]+||[M+NH4]+||[M+NH4]+	899.7097||894.7538||899.7094||894.7542	17.49||17.53||17.06||17.07	[M+Na]+||[M+NH4]+||[M+Na]+||[M+NH4]+
TG 54:8	Triglyceride	C57 H94 O6	positive	FALSE	LS, CD	MSI Level 2	874.705	16.73||16.76||17.11	[M+NH4]+||[M+NH4]+||[M+H]+	892.739	16.75	[M+NH4]+
TG 54:9	Triglyceride	C57 H92 O6	positive	FALSE	LS	MSI Level 2	872.689	16.31	[M+NH4]+
TG 55:0	Triglyceride	C58 H112 O6	positive	FALSE	LS, CD	MSI Level 2	904.846	22.5	[M+NH4]+	922.88	22.49	[M+NH4]+
TG 55:1	Triglyceride	C58 H110 O6	positive	FALSE	LS, CD	MSI Level 2	902.83	21.62||21.92	[M+NH4]+||[M+NH4]+	920.8635||920.8634	21.91||21.62	[M+NH4]+||[M+NH4]+
TG 55:2	Triglyceride	C58 H108 O6	positive	FALSE	LS, CD	MSI Level 2	900.815	20.87||21.23	[M+NH4]+||[M+NH4]+	918.8469||918.8478	20.87||21.24	[M+NH4]+||[M+NH4]+
TG 55:3	Triglyceride	C58 H106 O6	positive	FALSE	LS, CD	MSI Level 2	898.799	20.36||21.02	[M+NH4]+||[M+NH4]+	916.8326||916.8326||916.8322	20.81||21.03||20.4	[M+NH4]+||[M+NH4]+||[M+NH4]+
TG 55:4	Triglyceride	C58 H104 O6	positive	FALSE	LS, CD	MSI Level 2	896.783	20.14||20.71	[M+NH4]+||[M+NH4]+	914.8166||914.8166||914.8167	20.05||19.78||19.57	[M+NH4]+||[M+NH4]+||[M+NH4]+
TG 55:5	Triglyceride	C58 H102 O6	positive	FALSE	LS, CD	MSI Level 2	894.768	19||19.3	[M+NH4]+||[M+NH4]+	912.8008||912.8008||912.8009	19.01||19.31||18.78	[M+NH4]+||[M+NH4]+||[M+NH4]+
TG 55:6	Triglyceride	C58 H100 O6	positive	FALSE	LS, CD	MSI Level 2	892.752	18.28||18.86||18.94	[M+NH4]+||[M+H]+||[M+NH4]+	910.7854||910.7854	18.6||18.29	[M+NH4]+||[M+NH4]+
TG 55:7	Triglyceride	C58 H98 O6	positive	FALSE	LS, CD	MSI Level 2	890.736	18.03||18.46	[M+NH4]+||[M+NH4]+	908.7697||908.7698	17.94||17.55	[M+NH4]+||[M+NH4]+
TG 55:8	Triglyceride	C58 H96 O6	positive	FALSE	LS	MSI Level 2	888.721	17.06	[M+NH4]+
TG 56:0	Triglyceride	C59 H114 O6	positive	FALSE	LS, CD	MSI Level 2	918.861	22.79	[M+NH4]+	936.895	22.79	[M+NH4]+
TG 56:1	Triglyceride	C59 H112 O6	positive	FALSE	LS, CD	MSI Level 2	916.846	22.19	[M+NH4]+	934.879	22.19	[M+NH4]+
TG 56:10	Triglyceride	C59 H94 O6	positive	FALSE	LS, CD	MSI Level 2	898.705	16.96	[M+NH4]+	916.739	16.48	[M+NH4]+
TG 56:2	Triglyceride	C59 H110 O6	positive	FALSE	LS, CD	MSI Level 2	914.83	21.58	[M+NH4]+	932.863	21.57	[M+NH4]+
TG 56:3	Triglyceride	C59 H108 O6	positive	FALSE	LS, CD	MSI Level 2	912.815	20.83||21||21.19||21.4	[M+NH4]+||[M+NH4]+||[M+NH4]+||[M+NH4]+	930.8474||935.8036||930.8476	21.2||21.42||21.01	[M+NH4]+||[M+Na]+||[M+NH4]+
TG 56:4	Triglyceride	C59 H106 O6	positive	FALSE	LS, CD	MSI Level 2	910.799	20.03||20.3||20.55||20.83	[M+NH4]+||[M+NH4]+||[M+NH4]+||[M+NH4]+	928.832||928.8319||928.8318||933.7879||928.8319	20.56||20.83||20.32||20.56||20.06	[M+NH4]+||[M+NH4]+||[M+NH4]+||[M+Na]+||[M+NH4]+
TG 56:5	Triglyceride	C59 H104 O6	positive	FALSE	LS, CD	MSI Level 2	908.783	19.5||19.83||20.18	[M+NH4]+||[M+NH4]+||[M+NH4]+	926.8157||926.816||926.8162	19.5||19.82||19.25	[M+NH4]+||[M+NH4]+||[M+NH4]+
TG 56:6	Triglyceride	C59 H102 O6	positive	FALSE	LS, CD	MSI Level 2	906.768	18.74||19.44||19.59	[M+NH4]+||[M+NH4]+||[M+H]+	924.8005||924.8007||924.7997	18.79||19.1||18.54	[M+NH4]+||[M+NH4]+||[M+NH4]+
TG 56:7	Triglyceride	C59 H100 O6	positive	FALSE	LS, CD	MSI Level 2	904.752	17.93||18.43||19.03	[M+NH4]+||[M+NH4]+||[M+H]+	922.7849||922.7851||922.7851	18.42||17.93||18.14	[M+NH4]+||[M+NH4]+||[M+NH4]+
TG 56:8	Triglyceride	C59 H98 O6	positive	FALSE	LS, CD	MSI Level 2	902.736	17.54||17.67||18.12	[M+NH4]+||[M+NH4]+||[M+NH4]+	920.7694||925.7251	17.6||17.6	[M+NH4]+||[M+Na]+
TG 56:9	Triglyceride	C59 H96 O6	positive	FALSE	LS, CD	MSI Level 2	900.721	17.32||17.6	[M+NH4]+||[M+NH4]+	918.7541||918.7541	16.82||17.1	[M+NH4]+||[M+NH4]+
TG 57:0	Triglyceride	C60 H116 O6	positive	FALSE	LS	MSI Level 2	932.877	23.11	[M+NH4]+
TG 57:1	Triglyceride	C60 H114 O6	positive	FALSE	LS, CD	MSI Level 2	930.861	22.49	[M+NH4]+	948.8948||948.8947||948.8933	22.48||22.22||21.91	[M+NH4]+||[M+NH4]+||[M+NH4]+
TG 57:2	Triglyceride	C60 H112 O6	positive	FALSE	LS, CD	MSI Level 2	928.846	21.87	[M+NH4]+	946.8794||946.8785||946.8791	22.04||21.62||21.86	[M+NH4]+||[M+NH4]+||[M+NH4]+
TG 57:3	Triglyceride	C60 H110 O6	positive	FALSE	LS, CD	MSI Level 2	926.83	21.19||21.56	[M+NH4]+||[M+NH4]+	944.8635||944.8634||944.8634	21.56||21.32||21.2	[M+NH4]+||[M+NH4]+||[M+NH4]+
TG 57:4	Triglyceride	C60 H108 O6	positive	FALSE	LS, CD	MSI Level 2	924.815	21.28||21.73	[M+NH4]+||[M+NH4]+	942.848	20.99	[M+NH4]+
TG 57:5	Triglyceride	C60 H106 O6	positive	FALSE	LS, CD	MSI Level 2	922.799	19.79||20.37	[M+NH4]+||[M+NH4]+	940.8322||940.8319||940.8319	20.39||19.79||20.04	[M+NH4]+||[M+NH4]+||[M+NH4]+
TG 57:6	Triglyceride	C60 H104 O6	positive	FALSE	LS, CD	MSI Level 2	920.783	18.76||19.01||19.32||20.03	[M+NH4]+||[M+NH4]+||[M+NH4]+||[M+NH4]+	938.8169||938.8166||938.8164	19.33||19.61||19.02	[M+NH4]+||[M+NH4]+||[M+NH4]+
TG 57:7	Triglyceride	C60 H102 O6	positive	FALSE	LS, CD	MSI Level 2	918.768	18.87||19.45	[M+NH4]+||[M+NH4]+	936.8012||936.8012||936.801	18.7||18.95||18.39	[M+NH4]+||[M+NH4]+||[M+NH4]+
TG 57:8	Triglyceride	C60 H100 O6	positive	FALSE	LS, CD	MSI Level 2	916.752	18.44	[M+NH4]+	934.785	17.95	[M+NH4]+
TG 57:9	Triglyceride	C60 H98 O6	positive	FALSE	LS	MSI Level 2	914.736	17.73	[M+NH4]+
TG 58:0	Triglyceride	C61 H118 O6	positive	FALSE	LS, CD	MSI Level 2	946.893	23.41	[M+NH4]+	964.926	23.41	[M+NH4]+
TG 58:1	Triglyceride	C61 H116 O6	positive	FALSE	LS, CD	MSI Level 2	944.877	22.66	[M+NH4]+	962.91	22.76	[M+NH4]+
TG 58:10	Triglyceride	C61 H98 O6	positive	FALSE	LS, CD	MSI Level 2	926.736	17.11||17.38	[M+NH4]+||[M+NH4]+	944.7694||944.7696||944.7695	17.12||17.38||16.9	[M+NH4]+||[M+NH4]+||[M+NH4]+
TG 58:11	Triglyceride	C61 H96 O6	positive	FALSE	LS, CD	MSI Level 2	924.721	16.55||16.8	[M+NH4]+||[M+NH4]+	942.754	16.53	[M+NH4]+
TG 58:12	Triglyceride	C61 H94 O6	positive	FALSE	LS, CD	MSI Level 2	922.705	16.2	[M+NH4]+	940.739	16.2	[M+NH4]+
TG 58:2	Triglyceride	C61 H114 O6	positive	FALSE	LS, CD	MSI Level 2	942.861	22.13	[M+NH4]+	960.894	22.13	[M+NH4]+
TG 58:3	Triglyceride	C61 H112 O6	positive	FALSE	LS, CD	MSI Level 2	940.846	21.57||21.86||22.03	[M+NH4]+||[M+NH4]+||[M+NH4]+	958.8788||958.8788	21.86||21.54	[M+NH4]+||[M+NH4]+
TG 58:4	Triglyceride	C61 H110 O6	positive	FALSE	LS, CD	MSI Level 2	938.83	21.17||21.36||21.58||21.71	[M+NH4]+||[M+NH4]+||[M+NH4]+||[M+H]+	961.8187||961.8188	21.16||21.39	[M+Na]+||[M+Na]+
TG 58:5	Triglyceride	C61 H108 O6	positive	FALSE	LS, CD	MSI Level 2	936.815	20.55||20.85	[M+NH4]+||[M+NH4]+	954.8475||954.8471||959.8031||959.803||954.8472	20.86||20.55||20.55||20.29||20.31	[M+NH4]+||[M+NH4]+||[M+Na]+||[M+Na]+||[M+NH4]+
TG 58:6	Triglyceride	C61 H106 O6	positive	FALSE	LS, CD	MSI Level 2	934.799	19.85||20.55	[M+NH4]+||[M+NH4]+	957.7875||952.8319||952.8305	19.79||20.16||19.5	[M+Na]+||[M+NH4]+||[M+NH4]+
TG 58:7	Triglyceride	C61 H104 O6	positive	FALSE	LS, CD	MSI Level 2	932.783	18.8||19.48	[M+NH4]+||[M+NH4]+	950.8162||950.8159	19.08||18.8	[M+NH4]+||[M+NH4]+
TG 58:8	Triglyceride	C61 H102 O6	positive	FALSE	LS, CD	MSI Level 2	930.768	18.42||18.7	[M+NH4]+||[M+NH4]+	948.8008||948.8007||948.8004||948.8003	18.2||18.7||18.42||18	[M+NH4]+||[M+NH4]+||[M+NH4]+||[M+NH4]+
TG 58:9	Triglyceride	C61 H100 O6	positive	FALSE	LS, CD	MSI Level 2	928.752	17.53||17.71	[M+NH4]+||[M+NH4]+	946.7848||946.7852	17.72||17.54	[M+NH4]+||[M+NH4]+
TG 59:1	Triglyceride	C62 H118 O6	positive	FALSE	LS, CD	MSI Level 2	958.893	23.07	[M+NH4]+	976.926	23.06	[M+NH4]+
TG 59:10	Triglyceride	C62 H100 O6	positive	FALSE	LS, CD	MSI Level 2	940.752	18.35	[M+H]+	958.785	17.35	[M+NH4]+
TG 59:2	Triglyceride	C62 H116 O6	positive	FALSE	LS, CD	MSI Level 2	956.877	22.38	[M+NH4]+	974.911	22.4	[M+NH4]+
TG 59:3	Triglyceride	C62 H114 O6	positive	FALSE	LS, CD	MSI Level 2	954.861	21.85	[M+NH4]+	972.895	21.87	[M+NH4]+
TG 59:4	Triglyceride	C62 H112 O6	positive	FALSE	LS	MSI Level 2	952.846	21.51||21.91	[M+NH4]+||[M+NH4]+
TG 59:5	Triglyceride	C62 H110 O6	positive	FALSE	LS, CD	MSI Level 2	950.83	21.05||21.28||21.45	[M+NH4]+||[M+NH4]+||[M+NH4]+	968.864	20.91	[M+NH4]+
TG 59:6	Triglyceride	C62 H108 O6	positive	FALSE	LS, CD	MSI Level 2	948.815	20||20.5	[M+NH4]+||[M+NH4]+	966.8478||966.8475	20.34||19.98	[M+NH4]+||[M+NH4]+
TG 59:7	Triglyceride	C62 H106 O6	positive	FALSE	LS, CD	MSI Level 2	946.799	19.91||20.46	[M+NH4]+||[M+NH4]+	964.832	19.31	[M+NH4]+
TG 59:8	Triglyceride	C62 H104 O6	positive	FALSE	LS, CD	MSI Level 2	944.783	18.93||19.21	[M+NH4]+||[M+NH4]+	962.817	18.93	[M+NH4]+
TG 59:9	Triglyceride	C62 H102 O6	positive	FALSE	LS, CD	MSI Level 2	942.768	18.71	[M+NH4]+	960.801	17.96	[M+NH4]+
TG 60:1	Triglyceride	C63 H120 O6	positive	FALSE	LS, CD	MSI Level 2	972.909	23.38	[M+NH4]+	990.942	23.38	[M+NH4]+
TG 60:10	Triglyceride	C63 H102 O6	positive	FALSE	LS, CD	MSI Level 2	954.768	17.77||18.09||18.39	[M+NH4]+||[M+NH4]+||[M+NH4]+	972.8008||972.8018||972.8005||977.7562	18.07||16.9||17.72||17.75	[M+NH4]+||[M+NH4]+||[M+NH4]+||[M+Na]+
TG 60:11	Triglyceride	C63 H100 O6	positive	FALSE	LS, CD	MSI Level 2	952.752	17.2||17.41||17.71	[M+NH4]+||[M+NH4]+||[M+NH4]+	970.785||970.785||970.7851||970.7848	16.55||17.43||17.21||16.96	[M+NH4]+||[M+NH4]+||[M+NH4]+||[M+NH4]+
TG 60:12	Triglyceride	C63 H98 O6	positive	FALSE	LS, CD	MSI Level 2	950.736	16.63||17.1	[M+NH4]+||[M+NH4]+	968.7697||968.7695	17.09||16.64	[M+NH4]+||[M+NH4]+
TG 60:13	Triglyceride	C63 H96 O6	positive	FALSE	LS, CD	MSI Level 2	948.721	16.3	[M+NH4]+	971.7094||966.7541	16.29||16.29	[M+Na]+||[M+NH4]+
TG 60:2	Triglyceride	C63 H118 O6	positive	FALSE	LS, CD	MSI Level 2	970.893	22.65||22.75	[M+NH4]+||[M+NH4]+	988.926	22.67	[M+NH4]+
TG 60:3	Triglyceride	C63 H116 O6	positive	FALSE	LS, CD	MSI Level 2	968.877	22.11||22.57	[M+NH4]+||[M+NH4]+	986.9107||986.9105	22.42||22.11	[M+NH4]+||[M+NH4]+
TG 60:4	Triglyceride	C63 H114 O6	positive	FALSE	LS, CD	MSI Level 2	966.861	22.09||22.19||22.42	[M+NH4]+||[M+NH4]+||[M+NH4]+	984.8947||984.8947	22||21.78	[M+NH4]+||[M+NH4]+
TG 60:5	Triglyceride	C63 H112 O6	positive	FALSE	LS, CD	MSI Level 2	964.846	21.83||22.3	[M+NH4]+||[M+NH4]+	982.8792||982.8768||982.879	21.61||20.85||21.32	[M+NH4]+||18.031||[M+NH4]+
TG 60:6	Triglyceride	C63 H110 O6	positive	FALSE	LS, CD	MSI Level 2	962.83	20.51||20.77||21.38	[M+NH4]+||[M+NH4]+||[M+H]+	980.8635||980.8618||980.8629	20.79||19.84||20.52	[M+NH4]+||[M+NH4]+||[M+NH4]+
TG 60:7	Triglyceride	C63 H108 O6	positive	FALSE	LS, CD	MSI Level 2	960.815	19.6||19.7||19.76||19.94||20.25||21.1	[M+NH4]+||[M+NH4]+||[M+NH4]+||[M+NH4]+||[M+NH4]+||[M+H]+	978.8481||978.8478||978.8479||978.8474	20.5||19.91||20.24||19.7	[M+NH4]+||[M+NH4]+||[M+NH4]+||[M+NH4]+
TG 60:8	Triglyceride	C63 H106 O6	positive	FALSE	LS, CD	MSI Level 2	958.799	18.87||19.12||19.23||19.44	[M+NH4]+||[M+NH4]+||[M+NH4]+||[M+NH4]+	976.8321||976.8312||976.8318	19.45||18.88||19.13	[M+NH4]+||[M+NH4]+||[M+NH4]+
TG 60:9	Triglyceride	C63 H104 O6	positive	FALSE	LS, CD	MSI Level 2	956.783	18.41||18.74	[M+NH4]+||[M+NH4]+	974.8165||974.8164||974.8158	18.76||18.21||18.42	[M+NH4]+||[M+NH4]+||[M+NH4]+
TG 61:10	Triglyceride	C64 H104 O6	positive	FALSE	LS, CD	MSI Level 2	968.783	18.03||18.06||18.36	[M+NH4]+||[M+NH4]+||[M+NH4]+	986.8168||986.8153	18.58||17.73	[M+NH4]+||[M+NH4]+
TG 61:11	Triglyceride	C64 H102 O6	positive	FALSE	LS, CD	MSI Level 2	966.768	17.67	[M+NH4]+	984.8009||984.8009	17.91||17.39	[M+NH4]+||[M+NH4]+
TG 61:2	Triglyceride	C64 H120 O6	positive	FALSE	LS, CD	MSI Level 2	984.909	22.93||23.05	[M+NH4]+||[M+NH4]+	1002.94	22.96	[M+NH4]+
TG 61:3	Triglyceride	C64 H118 O6	positive	FALSE	LS, CD	MSI Level 2	982.893	22.37	[M+NH4]+	1000.93	22.37	[M+NH4]+
TG 61:4	Triglyceride	C64 H116 O6	positive	FALSE	LS	MSI Level 2	980.877	21.96||22.46	[M+NH4]+||[M+NH4]+
TG 61:5	Triglyceride	C64 H114 O6	positive	FALSE	LS	MSI Level 2	978.861	21.37||21.62	[M+NH4]+||[M+NH4]+
TG 61:6	Triglyceride	C64 H112 O6	positive	FALSE	LS	MSI Level 2	976.846	20.91	[M+NH4]+
TG 61:7	Triglyceride	C64 H110 O6	positive	FALSE	LS	MSI Level 2	974.83	20.5	[M+NH4]+
TG 61:8	Triglyceride	C64 H108 O6	positive	FALSE	LS, CD	MSI Level 2	972.815	19.76||20.11	[M+NH4]+||[M+NH4]+	990.848	19.78	[M+NH4]+
TG 61:9	Triglyceride	C64 H106 O6	positive	FALSE	LS, CD	MSI Level 2	970.799	18.73||19.41	[M+NH4]+||[M+NH4]+	988.832	18.74	[M+NH4]+
TG 62:1	Triglyceride	C65 H124 O6	positive	FALSE	LS	MSI Level 2	1000.94	24.06	[M+NH4]+
TG 62:10	Triglyceride	C65 H106 O6	positive	FALSE	LS, CD	MSI Level 2	982.799	18.78||19.09||19.44	[M+NH4]+||[M+NH4]+||[M+H]+	1000.8323||1000.8313	19.13||18.45	[M+NH4]+||[M+NH4]+
TG 62:11	Triglyceride	C65 H104 O6	positive	FALSE	LS, CD	MSI Level 2	980.783	17.78||18.42||18.73	[M+NH4]+||[M+NH4]+||[M+H]+	998.8161||998.8163	18.08||17.78	[M+NH4]+||[M+NH4]+
TG 62:12	Triglyceride	C65 H102 O6	positive	FALSE	LS, CD	MSI Level 2	978.768	17.44||17.72||18.07	[M+NH4]+||[M+NH4]+||[M+H]+	996.8008||996.7997	17.44||17.16	[M+NH4]+||[M+NH4]+
TG 62:13	Triglyceride	C65 H100 O6	positive	FALSE	LS, CD	MSI Level 2	976.752	17.1	[M+NH4]+	994.7852||994.7852	17.1||16.76	[M+NH4]+||[M+NH4]+
TG 62:14	Triglyceride	C65 H98 O6	positive	FALSE	LS, CD	MSI Level 2	974.736	16.4	[M+NH4]+	992.7696||997.7251	16.42||16.42	[M+NH4]+||[M+Na]+
TG 62:2	Triglyceride	C65 H122 O6	positive	FALSE	LS, CD	MSI Level 2	998.924	23.24||23.36	[M+NH4]+||[M+NH4]+	1016.9575||1016.9574	23.23||23.36	[M+NH4]+||[M+NH4]+
TG 62:3	Triglyceride	C65 H120 O6	positive	FALSE	LS, CD	MSI Level 2	996.909	22.63	[M+NH4]+	1014.9418||1014.942	23||22.63	[M+NH4]+||[M+NH4]+
TG 62:4	Triglyceride	C65 H118 O6	positive	FALSE	LS, CD	MSI Level 2	994.893	22.07||22.2||22.55||22.74	[M+NH4]+||[M+NH4]+||[M+NH4]+||[M+NH4]+	1012.9265||1012.9261	22.55||22.33	[M+NH4]+||[M+NH4]+
TG 62:5	Triglyceride	C65 H116 O6	positive	FALSE	LS, CD	MSI Level 2	992.877	22.42||22.59||22.61	[M+NH4]+||[M+NH4]+||[M+NH4]+	1010.9107||1010.9106||1010.9105	22.2||22.1||21.89	[M+NH4]+||[M+NH4]+||[M+NH4]+
TG 62:6	Triglyceride	C65 H114 O6	positive	FALSE	LS, CD	MSI Level 2	990.861	21.85||22||22.52	[M+NH4]+||[M+NH4]+||[M+NH4]+	1008.89	21.39	[M+NH4]+
TG 62:7	Triglyceride	C65 H112 O6	positive	FALSE	LS, CD	MSI Level 2	988.846	20.94||21.28||21.67||21.78	[M+NH4]+||[M+NH4]+||[M+NH4]+||[M+H]+	1006.88	20.87	[M+NH4]+
TG 62:8	Triglyceride	C65 H110 O6	positive	FALSE	LS, CD	MSI Level 2	986.83	20.43||20.68	[M+NH4]+||[M+NH4]+	1004.8634||1004.8633||1004.8632	20.48||20.18||19.93	[M+NH4]+||[M+NH4]+||[M+NH4]+
TG 62:9	Triglyceride	C65 H108 O6	positive	FALSE	LS, CD	MSI Level 2	984.815	19.12||19.47	[M+NH4]+||[M+NH4]+	1002.85	19.79	[M+NH4]+
TG 63:5	Triglyceride	C66 H118 O6	positive	FALSE	LS	MSI Level 2	1006.89	22.07	[M+NH4]+
TG 64:10	Triglyceride	C67 H110 O6	positive	FALSE	LS, CD	MSI Level 2	1010.83	19.32||19.42||19.45||19.75	[M+NH4]+||[M+NH4]+||[M+NH4]+||[M+NH4]+	1028.86	19.74	[M+NH4]+
TG 64:11	Triglyceride	C67 H108 O6	positive	FALSE	LS, CD	MSI Level 2	1008.81	19.04||19.2||19.56	[M+NH4]+||[M+NH4]+||[M+NH4]+	1026.85	19.04	[M+NH4]+
TG 64:12	Triglyceride	C67 H106 O6	positive	FALSE	LS, CD	MSI Level 2	1006.8	18.62 | 18.33 | 18.05 | 18.98	[M+H]+||[M+NH4]+||[M+NH4]+||[M+H]+	1024.8322||1024.8312||1024.832||1024.8321	18.31||17.44||17.89||18.08	[M+NH4]+||[M+NH4]+||[M+NH4]+||[M+NH4]+
TG 64:13	Triglyceride	C67 H104 O6	positive	FALSE	LS, CD	MSI Level 2	1004.78	17.74||17.92||18.19	[M+NH4]+||[M+NH4]+||[M+NH4]+	1022.82	17.43	[M+NH4]+
TG 64:14	Triglyceride	C67 H102 O6	positive	FALSE	LS, CD	MSI Level 2	1002.77	17.39||17.57	[M+NH4]+||[M+NH4]+	1020.8008||1020.8008	16.83||17.08	[M+NH4]+||[M+NH4]+
TG 64:15	Triglyceride	C67 H100 O6	positive	FALSE	LS, CD	MSI Level 2	1000.75	16.96	[M+NH4]+	1018.79	16.48	[M+NH4]+
TG 64:3	Triglyceride	C67 H124 O6	positive	FALSE	LS	MSI Level 2	1024.94	23.19	[M+NH4]+
TG 64:4	Triglyceride	C67 H122 O6	positive	FALSE	LS	MSI Level 2	1022.92	23.13	[M+NH4]+
TG 64:5	Triglyceride	C67 H120 O6	positive	FALSE	LS, CD	MSI Level 2	1020.91	22.44||22.74	[M+NH4]+||[M+NH4]+	1038.9419||1038.9411	22.48||22.3	[M+NH4]+||[M+NH4]+
TG 64:6	Triglyceride	C67 H118 O6	positive	FALSE	LS, CD	MSI Level 2	1018.89	21.91||22.1||22.2	[M+NH4]+||[M+NH4]+||[M+NH4]+	1036.9261||1036.9258	22.11||21.92	[M+NH4]+||[M+NH4]+
TG 64:7	Triglyceride	C67 H116 O6	positive	FALSE	LS, CD	MSI Level 2	1016.88	21.51||21.92	[M+NH4]+||[M+NH4]+	1034.91	21.5	[M+NH4]+
TG 64:8	Triglyceride	C67 H114 O6	positive	FALSE	LS, CD	MSI Level 2	1014.86	20.79||20.84	[M+NH4]+||[M+NH4]+	1032.89	20.93	[M+NH4]+
TG 64:9	Triglyceride	C67 H112 O6	positive	FALSE	LS, CD	MSI Level 2	1012.85	20.42	[M+NH4]+	1030.8793||1030.8789	20.42||20.13	[M+NH4]+||[M+NH4]+
TG O-46:0	Triglyceride	C49 H96 O5	positive	FALSE	LS, CD	MSI Level 2	764.726	20.41	[M+NH4]+	782.7596||782.7598	20.42||20.41	[M+NH4]+||[M+NH4]+
TG O-46:1	Triglyceride	C49 H94 O5	positive	FALSE	LS, CD	MSI Level 2	762.71	19.3	[M+NH4]+	780.744	19.31	[M+NH4]+
TG O-48:0	Triglyceride	C51 H100 O5	positive	FALSE	LS	MSI Level 2	792.757	21.3	[M+NH4]+
TG O-48:1	Triglyceride	C51 H98 O5	positive	FALSE	LS, CD	MSI Level 2	790.741	20.37	[M+NH4]+	808.775	20.38	[M+NH4]+
TG O-48:3	Triglyceride	C51 H94 O5	positive	FALSE	CD	MSI Level 2	786.71			804.744	18.67	[M+NH4]+
TG O-48:4	Triglyceride	C51 H92 O5	positive	FALSE	CD	MSI Level 2	784.694			802.728	18.12	[M+NH4]+
TG O-50:0	Triglyceride	C53 H104 O5	positive	FALSE	LS	MSI Level 2	820.788	21.95	[M+NH4]+
TG O-50:1	Triglyceride	C53 H102 O5	positive	FALSE	LS	MSI Level 2	818.773	21.25	[M+NH4]+
TG O-50:2	Triglyceride	C53 H100 O5	positive	FALSE	LS, CD	MSI Level 2	816.757	20.4||20.99	[M+NH4]+||[M+NH4]+	834.791	20.99	[M+NH4]+
TG O-50:4	Triglyceride	C53 H96 O5	positive	FALSE	CD	MSI Level 2	812.725			830.759	18.9	[M+NH4]+
TG O-51:1	Triglyceride	C54 H104 O5	positive	FALSE	LS	MSI Level 2	832.788	21.61	[M+NH4]+
TG O-51:2	Triglyceride	C54 H102 O5	positive	FALSE	LS	MSI Level 2	830.773	20.81||20.98	[M+NH4]+||[M+NH4]+
TG O-52:0	Triglyceride	C55 H108 O5	positive	FALSE	LS	MSI Level 2	848.82	22.5	[M+NH4]+
TG O-52:1	Triglyceride	C55 H106 O5	positive	FALSE	LS, CD	MSI Level 2	846.804	21.92	[M+NH4]+	864.837	21.93	[M+NH4]+
TG O-52:2	Triglyceride	C55 H104 O5	positive	FALSE	LS	MSI Level 2	844.788	21.2||21.71	[M+NH4]+||[M+NH4]+
TG O-52:3	Triglyceride	C55 H102 O5	positive	FALSE	LS, CD	MSI Level 2	842.773	20.46||20.97	[M+NH4]+||[M+NH4]+	860.806	20.76	[M+NH4]+
TG O-52:4	Triglyceride	C55 H100 O5	positive	FALSE	LS, CD	MSI Level 2	840.757	19.97||20.27	[M+NH4]+||[M+NH4]+	858.791	20.29	[M+NH4]+
TG O-53:1	Triglyceride	C56 H108 O5	positive	FALSE	LS	MSI Level 2	860.82	22.2	[M+NH4]+
TG O-53:2	Triglyceride	C56 H106 O5	positive	FALSE	LS	MSI Level 2	858.804	21.58||21.68	[M+NH4]+||[M+NH4]+
TG O-54:1	Triglyceride	C57 H110 O5	positive	FALSE	LS, CD	MSI Level 2	874.835	22.47	[M+NH4]+	892.869	21.92	[M+NH4]+
TG O-54:2	Triglyceride	C57 H108 O5	positive	FALSE	LS, CD	MSI Level 2	872.82	21.92	[M+NH4]+	890.853	21.93	[M+NH4]+
TG O-54:3	Triglyceride	C57 H106 O5	positive	FALSE	LS, CD	MSI Level 2	870.804	21.54||21.69	[M+NH4]+||[M+NH4]+	888.838	21.55	[M+NH4]+
TG O-54:4	Triglyceride	C57 H104 O5	positive	FALSE	LS	MSI Level 2	868.788	21.21||21.45||21.7	[M+NH4]+||[M+NH4]+||[M+NH4]+
TG O-54:5	Triglyceride	C57 H102 O5	positive	FALSE	LS	MSI Level 2	866.773	20.68||20.81||21.13||21.16	[M+NH4]+||[M+NH4]+||[M+NH4]+||[M+H]+
TG O-54:6	Triglyceride	C57 H100 O5	positive	FALSE	LS	MSI Level 2	864.757	19.24||19.62	[M+NH4]+||[M+NH4]+
TG O-54:8	Triglyceride	C57 H96 O5	positive	FALSE	LS	MSI Level 2	860.726	19.35	[M+Na]+
TG O-56:0	Triglyceride	C59 H116 O5	positive	FALSE	CD	MSI Level 2	904.882			922.915	23.8	[M+NH4]+
TG O-56:1	Triglyceride	C59 H114 O5	positive	FALSE	LS, CD	MSI Level 2	902.867	23.1	[M+NH4]+	920.9	23.1	[M+NH4]+
TG O-56:2	Triglyceride	C59 H112 O5	positive	FALSE	LS, CD	MSI Level 2	900.851	22.46	[M+NH4]+	918.885	22.43	[M+NH4]+
TG O-56:3	Triglyceride	C59 H110 O5	positive	FALSE	LS, CD	MSI Level 2	898.835	22.15	[M+NH4]+	916.869	22.11	[M+NH4]+
TG O-56:4	Triglyceride	C59 H108 O5	positive	FALSE	LS, CD	MSI Level 2	896.82	21.53||21.71	[M+NH4]+||[M+NH4]+	914.8529||914.8529	21.52||21.69	[M+NH4]+||[M+NH4]+
TG O-56:5	Triglyceride	C59 H106 O5	positive	FALSE	LS, CD	MSI Level 2	894.804	20.92||21.23||21.45	[M+NH4]+||[M+NH4]+||[M+NH4]+	912.837	21.22	[M+NH4]+
TG O-56:6	Triglyceride	C59 H104 O5	positive	FALSE	LS, CD	MSI Level 2	892.788	20.79||21.11	[M+NH4]+||[M+NH4]+	910.822	20.59	[M+NH4]+
TG O-56:7	Triglyceride	C59 H102 O5	positive	FALSE	LS	MSI Level 2	890.773	19.63||21.1	[M+NH4]+||[M+Na]+
TG O-56:8	Triglyceride	C59 H100 O5	positive	FALSE	LS	MSI Level 2	888.757	20.42||20.61	[M+Na]+||[M+Na]+
TG O-57:4	Triglyceride	C60 H110 O5	positive	FALSE	LS	MSI Level 2	910.835	21.85	[M+NH4]+
TG O-57:5	Triglyceride	C60 H108 O5	positive	FALSE	LS	MSI Level 2	908.82	21.33	[M+NH4]+
TG O-58:1	Triglyceride	C61 H118 O5	positive	FALSE	LS, CD	MSI Level 2	930.898	23.77	[M+NH4]+	948.931	23.77	[M+NH4]+
TG O-58:2	Triglyceride	C61 H116 O5	positive	FALSE	LS, CD	MSI Level 2	928.882	22.98||23.08	[M+NH4]+||[M+NH4]+	946.916	22.98	[M+NH4]+
TG O-58:3	Triglyceride	C61 H114 O5	positive	FALSE	LS	MSI Level 2	926.867	22.48	[M+NH4]+
TG O-58:4	Triglyceride	C61 H112 O5	positive	FALSE	LS	MSI Level 2	924.851	22.13||22.27||22.47	[M+NH4]+||[M+NH4]+||[M+NH4]+
TG O-58:5	Triglyceride	C61 H110 O5	positive	FALSE	LS	MSI Level 2	922.835	21.48||21.9||22.07	[M+NH4]+||[M+NH4]+||[M+NH4]+
TG O-58:6	Triglyceride	C61 H108 O5	positive	FALSE	LS, CD	MSI Level 2	920.82	20.88||21.21||21.43||21.69	[M+NH4]+||[M+NH4]+||[M+NH4]+||[M+NH4]+	938.853	21.21	[M+NH4]+
TG O-58:7	Triglyceride	C61 H106 O5	positive	FALSE	LS, CD	MSI Level 2	918.804	20.23||21.66	[M+NH4]+||[M+Na]+	936.837	20.91	[M+NH4]+
TG O-58:8	Triglyceride	C61 H104 O5	positive	FALSE	LS	MSI Level 2	916.788	19.65||19.87||21.19	[M+NH4]+||[M+NH4]+||[M+Na]+
TG O-58:9	Triglyceride	C61 H102 O5	positive	FALSE	LS, CD	MSI Level 2	914.773	20.8	[M+Na]+	932.806	19.12	[M+NH4]+
TG O-60:10	Triglyceride	C63 H104 O5	positive	FALSE	LS	MSI Level 2	940.788	21.29||21.43	[M+Na]+||[M+H]+
TG O-60:4	Triglyceride	C63 H116 O5	positive	FALSE	LS	MSI Level 2	952.882	22.84	[M+NH4]+
TG O-60:5	Triglyceride	C63 H114 O5	positive	FALSE	LS	MSI Level 2	950.867	22.23	[M+NH4]+
TG O-60:6	Triglyceride	C63 H112 O5	positive	FALSE	LS	MSI Level 2	948.851	21.83	[M+NH4]+
TG O-60:7	Triglyceride	C63 H110 O5	positive	FALSE	LS, CD	MSI Level 2	946.835	21.25	[M+NH4]+	964.868	21.25	[M+NH4]+
TG O-60:9	Triglyceride	C63 H106 O5	positive	FALSE	LS, CD	MSI Level 2	942.804	19.88	[M+NH4]+	960.8359||960.8373	19.89||20.23	[M+NH4]+||[M+NH4]+
TG O-62:5	Triglyceride	C65 H118 O5	positive	FALSE	LS	MSI Level 2	978.898	22.74||22.84||23.06	[M+NH4]+||[M+NH4]+||[M+NH4]+
TG O-62:6	Triglyceride	C65 H116 O5	positive	FALSE	LS	MSI Level 2	976.882	22.37	[M+NH4]+
TG O-62:8	Triglyceride	C65 H112 O5	positive	FALSE	LS, CD	MSI Level 2	972.851	21.42	[M+NH4]+	990.884	21.42	[M+NH4]+
TG O-64:6	Triglyceride	C67 H120 O5	positive	FALSE	LS	MSI Level 2	1004.91	22.73	[M+NH4]+
TG P-58:6	Triglyceride	C61 H106 O5	positive	FALSE	LS	MSI Level 2	918.804	20.59	[M+NH4]+
